# Supplementary material for: Modelling primaquine-induced haemolysis in G6PD deficiency
Source: eLife. 2017 Feb 4;6:e23061. doi: 10.7554/eLife.23061 (PMC5330681; doi:10.7554/eLife.23061)
Supplement: Supplementary file 1. — DOI: http://dx.doi.org/10.7554/eLife.23061.014 [file elife-23061-supp1.csv]

steady_state_subject1	steady_state_subject2	steady_state_subject3	steady_state_subject4	steady_state_subject5	steady_state_subject6	steady_state_subject7	steady_state_subject8	steady_state_subject9	steady_state_subject10	steady_state_subject11	steady_state_subject12	steady_state_subject13	steady_state_subject14	steady_state_subject15	steady_state_subject16	steady_state_subject17	steady_state_subject18	max_prod_subject1	max_prod_subject2	max_prod_subject3	max_prod_subject4	max_prod_subject5	max_prod_subject6	max_prod_subject7	max_prod_subject8	max_prod_subject9	max_prod_subject10	max_prod_subject11	max_prod_subject12	max_prod_subject13	max_prod_subject14	max_prod_subject15	max_prod_subject16	max_prod_subject17	max_prod_subject18	d	hill	mid_transit	mid_hemat	mu_ssh	mu_rho	sigma_ssh	sigma_rho
36.6604040060881	46.6976554099698	39.4046622667966	38.9627659036605	45.7971523898335	45.6250088836249	40.5260896155832	43.6406123883269	39.6992665670131	35.9012647969682	39.1117289004385	41.1745876620743	47.2793424589676	37.5470907799894	29.3103456374087	41.8631678297017	35.2975037359091	40.1981273502325	3.00836936343899	7.44918233990459	4.86658769962628	4.42020780333334	7.54811075173676	4.7997077399431	4.18663629236152	7.81426277878653	4.98655285084137	3.98240680586453	3.08232831995179	4.4421747001065	7.26963219076503	4.14202151354753	7.22981868313442	7.02029460363452	2.51654511216795	4.20089556557671	0.0124412330687191	10.8840513574971	33.148815001384	34.4710903212519	40.456028236498	5.37282480278374	3.70396381822557	2.21318317561267
36.6604040060881	46.4720458461705	39.3132624255802	39.0195717573309	45.8937084036743	45.7028106396182	40.6481380982112	43.6406123883269	39.6387071923796	35.9000161319835	38.9580598357106	41.2594408631472	47.4392205339605	37.5950102438371	29.3452082610422	41.8631678297017	35.2965383304338	40.453953575252	3.00836936343899	7.58674375357218	4.84934445321703	4.38771552663884	7.59962285303074	4.76930257210287	4.13556526202926	7.81426277878653	5.02188863701016	3.87622817875289	3.0782114121972	4.44162038318033	7.23980277418012	4.33135543292203	7.18774404253159	7.02029460363452	2.51349428108651	4.15137589733476	0.0124412330687191	10.8840513574971	33.148815001384	34.5958464091482	40.619552087788	5.96879946112315	5.25147368862902	2.07938934838181
36.6407920129089	46.5347978127311	39.3132624255802	38.9827210818245	45.9344411337142	45.7028106396182	40.8012198517549	43.6834492221399	39.782355215934	35.9000161319835	38.9924025799542	41.3015103429981	47.4104413823839	37.427576107525	29.3648666609551	41.9809312753735	35.2965383304338	40.4004437903069	2.98758034303211	7.5445724161936	4.84934445321703	4.3421661603787	7.6670866749257	4.76930257210287	4.23225087779847	7.82915379401028	5.0111787348449	3.87622817875289	3.16483394247128	4.39316182528812	7.07236763900847	4.2077314567127	7.21647527620774	7.00001934024622	2.51349428108651	4.20544200668055	0.0124412330687191	10.8840513574971	33.148815001384	34.5958464091482	40.7278836495402	5.36881755350184	4.75278807512337	2.07392181087065
36.8660450864848	46.6054814943134	39.3997480618403	39.1211673290444	46.0163109146753	45.7141253895382	40.6066569055108	43.7345186412921	39.6243492362083	36.0225743144982	39.0447128353112	41.3850413599426	47.3636364770427	37.361124611495	29.5062034571072	42.0818103332456	35.2965383304338	40.3358699150996	2.86951898625418	7.50551835989327	4.99502971785879	4.42147518158015	7.66618271950519	4.54465709607561	4.25203937073676	7.73400747677888	4.94446661377846	3.86923640638297	3.08751289480416	4.37207017575172	7.21905596890668	4.05139509526285	7.23132185159453	6.96737595122807	2.51349428108651	4.28616945179679	0.0124412330687191	10.9873918575585	33.1648045549815	34.5958464091482	40.5830561070591	4.27546603851255	6.37646699250775	2.01072915657917
36.6927794264056	46.464588281139	39.2634065148987	39.0139286695853	45.9473110078243	45.7141253895382	40.7336574292571	43.7151057973446	39.6664154905981	35.8963013837698	39.1480787213227	41.5457639443633	47.5321106225693	37.3252650143664	29.5696298315302	42.2983460073046	35.2965383304338	40.4134354834099	2.91451600433027	7.63100031381707	4.91990123242444	4.51714358237994	7.73662099298495	4.54465709607561	4.19816293529836	7.6342784668134	4.98660210177776	3.77760792099063	3.09338815634658	4.43233175780458	7.25235863410264	4.0501085673265	7.20777122757262	6.89517874290209	2.51349428108651	4.17053967264739	0.0124412330687191	10.917623030536	33.2912771493627	34.6965293246961	40.0171448186784	6.06772088798204	4.81690845113204	3.2319841796096
36.6528912626249	46.5517421211054	39.2686594178786	39.1053999854937	45.8801426400497	45.7141253895382	40.7336574292571	43.8108344039245	39.6669268447338	35.9661993060986	39.1779970876788	41.5733949108331	47.4672250247879	37.4003942968384	29.4647889898794	42.4014575836039	35.2965383304338	40.4904811257508	2.96041352117384	7.53855710548842	4.98887139989073	4.58335657156986	7.85402648726712	4.54465709607561	4.19816293529836	7.68272867987804	4.93839723019722	3.86372442360146	3.13272430514187	4.48570154130521	7.22193377783915	4.19146947447833	7.23858941112096	6.9134824617637	2.51349428108651	4.12963347653674	0.0124412330687191	10.917623030536	33.2912771493627	34.6965293246961	38.5164298234758	4.87463103797795	4.76596701687654	2.2442107218107
36.6029006348488	46.5735243428183	39.2897215918901	39.1051435144702	45.710919601913	45.7141253895382	40.6560631081019	44.0088166022259	39.5352342545811	35.9588750203314	39.1779970876788	41.5733949108331	47.3578659055896	37.458888694866	29.613203579406	42.5956155482688	35.2965383304338	40.3635552108455	2.95495819464437	7.58058861923883	5.06328767650794	4.61755669358199	7.83958449557109	4.54465709607561	4.30705066974616	7.4578978708538	4.924341530689	3.82345934797271	3.13272430514187	4.48570154130521	7.30137439916552	4.0543816971888	7.27410247467632	7.00635037962574	2.51349428108651	4.13209423485886	0.0124412330687191	10.8828294873122	33.3150272985105	34.5488138024731	39.8198803146131	5.60483119662931	5.2643145601971	1.65234097790522
36.6029006348488	46.5680868248601	39.2814367186454	39.0837757155062	45.6918239389592	45.8741600423343	40.6560631081019	43.8370114507116	39.6749030369684	35.9475296527719	39.1779970876788	41.7218645835936	47.3905524179697	37.5576397842324	29.5861569459275	42.5956155482688	35.3138710247094	40.234642436597	2.95495819464437	7.58496572062131	5.03868614598512	4.5395801466193	7.63872253451095	4.58233506130997	4.30705066974616	7.62900680469954	4.78250533852017	3.91080252300661	3.13272430514187	4.57559973516872	7.33029432814784	3.9865307768883	7.24004442973399	7.00635037962574	2.50763070979116	4.15650735945886	0.0124412330687191	10.8882967303441	33.4025963407846	34.5072087219549	42.1702645770099	5.54224107468559	5.27290759529473	2.21124115806469
36.5774625419683	46.5199058282539	39.3182585053304	38.9724485538168	45.5623006064331	45.7995925783872	40.6560631081019	43.888160077005	39.5336475187557	35.7435353632593	39.2006535945777	41.6776830082225	47.4265963055827	37.5576397842324	29.6485317828779	42.4828544487959	35.3058638645521	40.2103325464165	2.97823175010818	7.43835464000271	5.02724682469178	4.56173011461175	7.61609051541901	4.56343131855846	4.30705066974616	7.59574571198693	4.70562494491936	3.8430634989217	2.9946592002985	4.47581924706475	7.30033278368196	3.9865307768883	7.10435399194975	7.1136336297246	2.57973542604802	4.15791585129262	0.0124412330687191	10.8882967303441	33.4025963407846	34.5072087219549	41.2571777540624	4.89800614707926	4.94070744401639	1.4767613609945
36.5774625419683	46.410679219598	39.4962206428347	38.9852321771024	45.5623006064331	45.7995925783872	40.7152429589756	44.0204788061079	39.5336475187557	35.5782147001846	39.2386826040117	41.6689987266076	47.5324863632782	37.596705377182	29.7524686862519	42.425624594261	35.1416040998671	40.1400642011516	2.97823175010818	7.41889705442642	5.06079394409529	4.55220236221382	7.61609051541901	4.56343131855846	4.15008281353034	7.7035258418211	4.70562494491936	3.99866762947128	3.0283557473478	4.42399155815644	7.35363239603926	3.90785576571761	7.0494540651432	7.14852169947684	2.64912076847234	4.19813462238139	0.0124412330687191	10.8803602970211	33.5113838057183	34.5072087219549	41.2624352098653	5.32885132722299	4.20860350432036	1.4611427166792
36.5774625419683	46.6006967334256	39.3638423315149	38.8767159340198	45.3900347532871	45.7312885204784	40.6227215903106	44.0600154009992	39.5686714503772	35.5986644471224	39.2801821269217	41.6814417286678	47.3407249437502	37.6591970198665	29.7921340083494	42.2366855353946	35.1631022355125	40.1231627340991	2.97823175010818	7.54932658927982	5.07086527288893	4.64554546283192	7.59169184342636	4.42176378769677	4.16036676137467	7.52461159782373	4.8984036414701	3.98647827524013	3.18718289804187	4.41954990794247	7.37563305115	3.89675003593262	7.04960960957654	7.19109862199814	2.75992394989568	4.1793617247304	0.0124412330687191	10.9050404942243	33.4287221327357	34.4704722346763	39.5259613518856	5.52433919004569	5.04261788391264	2.47595305561813
36.5526915424384	46.5563674240317	39.3615258486454	39.0110840618459	45.2529783890323	45.6717630885621	40.6745772732812	43.9976942495622	39.67561611942	35.5986644471224	39.2359639286286	41.6920676982296	47.2466006823997	37.694697521327	29.8167842649749	42.3532083126931	35.1874017185194	40.1231627340991	3.03420730136225	7.59791627202701	5.08636516758801	4.60960687892756	7.49948115399428	4.56945284012019	4.34168326144149	7.50407177710148	5.04867325671469	3.98647827524013	3.20646970898211	4.41998762098139	7.3843424285598	3.82947171673315	7.16691415428639	7.29112696703302	2.67607785231547	4.1793617247304	0.0124412330687191	11.08102671382	33.5259683393582	34.4474386598964	41.1678270932129	4.93329927797758	6.40051158230476	1.5385604288923
36.5525385565428	46.5629412332017	39.3346690641323	38.8507840043215	45.2529783890323	45.7028457784021	40.6331382424657	44.0940746088413	39.678971957984	35.653807159332	39.2246251725441	41.583191864027	47.1110508554721	37.7767789033098	29.6504361965694	42.3351904531159	35.1874017185194	40.1175180549979	3.03821608069247	7.54560335051658	5.25983320962017	4.51733396128018	7.49948115399428	4.60840784083076	4.19672331793082	7.54647908732836	5.0826999000081	4.02915464385764	3.22728951468668	4.33303255286016	7.2911608752513	3.82164869674037	7.034623393652	7.44872602675077	2.67607785231547	4.10606329930024	0.0124412330687191	10.8585669144979	33.6965930924427	34.3965358242458	40.1258904705226	5.26521923597561	4.24877058249101	1.58446105600439
36.5926307487484	46.5942781836336	39.2837615814229	38.8137132663	45.1705314565597	45.7028457784021	40.5954619774286	44.270429982376	39.7531866000375	35.6468715267252	39.2725405273318	41.6711946040241	47.2121219760239	37.9372561999118	29.7202414607288	42.3183166224719	35.2468901525981	40.1175180549979	3.13996067710959	7.36373716953835	5.2723859083004	4.48151272963255	7.44742329545548	4.60840784083076	4.15679049654498	7.50002362428246	5.14659948902049	4.06307943517632	3.27116807496122	4.32627055847318	7.29338954406711	3.910443716457	7.13818539469915	7.35316232518884	2.64599490381272	4.10606329930024	0.0124412330687191	10.8585669144979	33.6965930924427	34.3965358242458	40.8003246008755	5.25799737488455	4.54411415257919	1.63999866915921
36.4346889163151	46.5472453273387	39.2669203842568	38.7906873620403	45.0560171173744	45.631106936969	40.5954619774286	44.3075579456097	39.8985026305051	35.5423672411959	39.2725405273318	41.6711946040241	47.2141266574595	38.0450351022919	29.6927356069832	42.281738541713	35.2344498736253	40.1175180549979	3.10214277251497	7.44609675501021	5.31575202141731	4.38594180992069	7.49408973178539	4.64434789575033	4.15679049654498	7.50237194822421	5.10534606926372	3.95950901817479	3.27116807496122	4.32627055847318	7.25147156297445	4.06957890214493	7.10091957794531	7.30542949167127	2.82536286408615	4.10606329930024	0.0124412330687191	10.9521134023149	33.7000657022611	34.4452464722755	39.7684779571712	5.28493961396028	6.08175818546375	1.7355148904118
36.4346889163151	46.4322258414054	39.3361180332646	38.7974163538022	45.0422544605732	45.617129920704	40.5299761851198	44.3075579456097	39.8985026305051	35.5320206185549	39.1621913759125	41.6704804638641	47.369622341198	37.9464969894195	29.6953321678198	42.281738541713	35.3281619633653	40.1175180549979	3.10214277251497	7.33853788396138	5.40138256143861	4.30604942215529	7.52742780829864	4.74064146962288	4.15696229497432	7.50237194822421	5.10534606926372	3.87011855130661	3.26324839128358	4.305902224895	7.35609980611799	4.16166422416744	7.10516013150452	7.30542949167127	2.83313311540296	4.10606329930024	0.0124412330687191	10.9615737046119	33.6496703086198	34.4452464722755	40.0416821149094	5.49585426690465	4.30171097224981	1.63716674187604
36.4167064816351	46.3628710738303	39.3361180332646	38.8396610476769	45.0422544605732	45.6875290293686	40.3699916105635	44.486124914055	39.8985026305051	35.5320206185549	39.2066757506078	41.5710396022505	47.4530519153426	37.8179932656995	29.7216581221569	42.2570775380794	35.4367016011195	39.9629658426512	3.0875474756624	7.29975012226167	5.40138256143861	4.39578883136485	7.52742780829864	4.6940510696553	4.09779904311947	7.60213130952368	5.10534606926372	3.87011855130661	3.25568210826318	4.50367147754571	7.46079951935234	4.1044887010468	7.01091908710191	7.37920865024444	2.99342053284998	3.98772091546017	0.0124412330687191	11.0932825695812	33.4616394988725	34.5409805073773	39.1501160726169	5.41685724564202	4.58751574725001	1.77246155652863
36.575713917723	46.1017372634822	39.1046958549448	38.6165171217409	44.8902291027021	45.6875290293686	40.4010693534015	44.3584186777519	39.8012484212121	35.4011779832436	39.2065639076227	41.4871864103795	47.4530519153426	37.6661195718802	29.6387683129307	42.1566451006005	35.3559518083327	39.9629658426512	3.02966515968338	7.37142050766057	5.39461052129877	4.31298062655825	7.35044664101502	4.6940510696553	4.35324950971035	7.68252760895209	4.98651352068001	3.91914658275527	3.31844275903904	4.55439575787885	7.46079951935234	3.9926913457275	6.96537613649678	7.36521032191362	3.04056744215815	3.98772091546017	0.0124412330687191	11.1244106076811	33.4561058209908	34.5567284044107	39.1398920270331	5.91096603726884	6.27668018446739	1.99900346554298
36.575713917723	46.1151881376541	39.1046958549448	38.7924231723173	44.8235183613003	45.6672316248545	40.2870144496358	44.2769522333137	39.7216060751214	35.4011779832436	39.2065639076227	41.4868607996247	47.2435554485866	37.5798812887191	29.6558447617875	42.2203634522172	35.3110957122001	40.0043148138538	3.02966515968338	7.43145144518502	5.39461052129877	4.34812293248969	7.37686807696113	4.84051549153521	4.40999465220027	7.85673460569453	5.10745675931366	3.91914658275527	3.31844275903904	4.65744891201894	7.47080857159617	3.96370117878485	7.15585545881553	7.4503047350752	2.95278315774801	3.97621823469345	0.0124412330687191	11.2078149356794	33.4732588813725	34.5567284044107	41.4783363291842	5.30982474071273	4.60317073523841	1.47668852485927
36.6428321860381	45.9904070738267	39.151645309945	38.6567424585731	44.857972925647	45.5909246778994	40.3679730600537	44.2769522333137	39.7813245956451	35.3030711709346	39.3146203777113	41.4868607996247	47.2616491095066	37.569459906649	29.586712556523	42.1475098082728	35.2705516917947	40.0043148138538	2.99715713537094	7.49957179175308	5.33857267011027	4.27607647757563	7.38611487363013	4.7179268491112	4.4465355157692	7.85673460569453	5.13973186252652	3.86422639831725	3.34603287809078	4.65744891201894	7.38473902227092	4.11359892377711	7.31745000324998	7.44171006920362	2.82941346169164	3.97621823469345	0.0124412330687191	11.1521797090964	33.4283801414695	34.3727508531337	40.7101492992345	5.47650970569181	5.67416060541657	1.39003586469643
36.6623050578497	45.9904070738267	39.1702593997192	38.7256808833303	44.9252499535132	45.5224870252664	40.3609136136804	44.2769522333137	39.6919585485219	35.3030711709346	39.3146203777113	41.4868607996247	47.2151907376869	37.5804890367993	29.6454814090407	42.2045582257597	35.1700679176226	39.9761561967486	2.97007460086231	7.49957179175308	5.24485513543816	4.38199825988954	7.22568381787275	4.67848985987501	4.45324277713229	7.85673460569453	5.18918789761157	3.86422639831725	3.34603287809078	4.65744891201894	7.28135944153231	4.18523602492429	7.38679221884193	7.35981284859739	2.85548000701708	3.99012046972849	0.0124412330687191	11.1521797090964	33.2256037167097	34.3607119879664	38.0420220012298	4.5800014253362	6.29244997033761	1.31171241134663
36.6866456132221	45.9904070738267	39.0551942151262	38.7877124522887	44.6764873361573	45.4017060661711	40.3569508577923	44.293408216876	39.6919585485219	35.3895916625926	39.3694077239278	41.3787288235976	47.4023423177688	37.5554224724982	29.6757925617444	42.2619740152233	35.0568790764766	39.9358065435688	2.94215986969691	7.49957179175308	5.26283399253844	4.53978273165681	7.10713175415086	4.65950696040506	4.33206379549392	7.90582578410398	5.18918789761157	3.87825977302572	3.30982006966695	4.69348923929978	7.34690281934864	4.2605308107721	7.28332297736728	7.39410793057835	2.61682032193736	4.07921092823552	0.0123183787053832	11.1179166166701	33.1551877519866	34.3383224051071	39.373942370673	4.83767021193592	5.1015594712776	1.1970049350715
36.6866456132221	46.1158994832376	39.1290304268644	38.6676953486996	44.5315354103535	45.3673767870268	40.3727703424049	44.3912017968719	39.8297740414286	35.4556749423552	39.4101745424868	41.3787288235976	47.2767795515092	37.4870778925698	29.5998003149955	42.184291355954	34.8694640799375	40.0219239939914	2.94215986969691	7.34149405962714	5.20825507402273	4.51802185839833	7.20175165525179	4.67491349602203	4.19377172493094	7.89534723687889	5.06063852034543	3.84567692599383	3.2964891908578	4.69348923929978	7.43383699183893	4.23849900976404	7.41462362009034	7.35721511398888	2.50037526562301	3.92947134321473	0.0129230097341939	11.1507192725142	33.1840837520916	34.352869599881	40.0557739722298	5.09374934767646	4.38366869101096	2.24327902233277
36.9510275743918	46.085105134709	39.0906696036867	38.7678718908689	44.5721272462217	45.4384423312094	40.4471359898323	44.4543640572961	39.8947899070155	35.4358092886183	39.3964334537828	41.2375776718376	47.0643649082194	37.4221588760982	29.6233062013774	42.0210131972154	34.8694640799375	39.9745635190188	2.98453388229679	7.37126154507678	5.18420400568827	4.40910465584848	7.29621003258502	4.66515738405834	4.26479042108865	7.95765139284984	5.20171148403561	3.75876647568064	3.26549754570779	4.71952031699942	7.39499222556584	4.05546676549884	7.35380697983318	7.38015328545658	2.50037526562301	4.04939847515951	0.0129230097341939	11.1507192725142	33.0246600247194	34.4957551134313	39.2391437626104	5.50417446051624	4.44966107490915	1.49637724938847
36.9183276478734	46.083774019453	39.0960368705777	38.7053511813249	44.5576093788247	45.4384423312094	40.2365531937601	44.3108576484492	40.0065972369072	35.2392555924839	39.3000028673127	41.1722132254271	47.0143145311838	37.4750307147219	29.6886072801683	42.0210131972154	34.711426266071	39.9745635190188	3.08041202652227	7.2705093225207	5.29471649450754	4.40122470577645	7.27815548092883	4.66515738405834	4.1822033293936	7.8418088132451	5.23738736702054	3.70823590794876	3.08887760767337	4.68839588741571	7.50607325334178	4.10376909242615	7.29105401207667	7.38015328545658	2.52647006564776	4.04939847515951	0.0129230097341939	11.1507192725142	33.0246600247194	34.2933186626608	41.2229584853111	5.16039823069964	4.96883570382946	1.80341602110716
37.2075711462812	46.217312037892	39.1383690566638	38.8063383913628	44.5705946375963	45.4356917962663	40.2365531937601	44.2419386112811	40.0065972369072	35.1714454909206	39.3000028673127	41.1722132254271	46.9562592262399	37.5422985955959	29.6199445460015	41.9709816989524	34.711426266071	39.9567088272668	3.27468000722521	7.42257718339967	5.28570084230838	4.53986638850236	7.13942479305362	4.58946586651794	4.1822033293936	7.98995597829087	5.23738736702054	3.86573013983892	3.08887760767337	4.68839588741571	7.59700495917999	3.95322700626462	7.26972938242903	7.21586049444583	2.52647006564776	4.08125423572581	0.0129230097341939	11.2506346137924	33.1003535121007	34.2097425919565	39.8019662600691	5.64511140369499	3.34202080526408	1.9840720435123
37.1165187089414	46.1655811490389	39.3199121689098	38.6155623525038	44.6623263215566	45.4356917962663	40.1632710019683	44.2419386112811	40.0679673330083	35.1876582404449	39.3000028673127	41.1615422813439	47.0592944234951	37.5703900662474	29.6665864596995	41.9709816989524	34.7913404559462	39.9151146336692	3.18605127165082	7.37709698816257	5.48979280392349	4.46373452094578	7.18057605348346	4.58946586651794	4.16522914932307	7.98995597829087	5.2377177277736	3.71442268359653	3.08887760767337	4.67760006669487	7.56825507779054	3.87453475424952	7.31861266909482	7.21586049444583	2.51143334617102	4.06034829752262	0.0129230097341939	11.361246851263	33.2071143201075	34.2625626957302	39.774386529702	5.68556446063455	3.7922734935593	1.78117134591003
37.1165187089414	46.2369406580515	39.2633683159905	38.6894035056299	44.6320331201574	45.4250706480186	40.050520505174	44.2419386112811	40.0679673330083	35.2605324589825	39.3000028673127	41.2645514471012	46.9639187744293	37.5619064487751	29.7749545946803	42.0115683694905	34.7984642092414	39.9913032217585	3.18605127165082	7.35146054799133	5.45091504298049	4.54853889788158	7.07424494472428	4.63160444110233	4.12574871213733	7.98995597829087	5.2377177277736	3.8190446575181	3.08887760767337	4.71704781294071	7.4853236516185	3.84545600047389	7.2743196308728	7.21648647611701	2.73077899693984	4.11180959274766	0.0129230097341939	11.3793635175959	33.1152402502401	34.2625626957302	39.6707234890752	5.7784093858448	6.25168484780154	1.9659929453956
37.1323505375308	46.2115894106565	39.2243580461056	38.601306840495	44.6320331201574	45.4245461166608	40.050520505174	44.2419386112811	40.0894362345077	35.2935328302618	39.3065224175947	41.4273731267001	46.9639187744293	37.5831758901773	29.7427338488847	42.1345731975298	34.8955490217559	40.0816262077842	3.24044934695011	7.476788463717	5.41446602624159	4.61765470216501	7.07424494472428	4.63628790165042	4.12574871213733	7.98995597829087	5.29401685479987	3.85491099905232	3.21694119976599	4.7678845415548	7.4853236516185	3.97019133293051	7.31374287364939	7.24640652806146	2.79765635242161	4.18761316938339	0.0129230097341939	11.5262432068937	33.2086198893165	34.2625626957302	39.6328871463724	5.23955663636786	5.5282768209568	1.72329517330068
37.1323505375308	46.1859945042914	39.3014168426594	38.6227696070496	44.5343823605461	45.3221069682476	40.050520505174	44.3356319799242	39.9382255450312	35.1253796090633	39.3065224175947	41.4273731267001	46.9747299252077	37.4849567948763	29.6998592987111	42.0962384345602	34.9716303494539	39.9828087161703	3.24044934695011	7.39742420672603	5.3708266896244	4.73663926127541	7.17358166848853	4.81531673262811	4.12574871213733	7.79540999065882	5.33850135616545	3.91591371425264	3.21694119976599	4.7678845415548	7.52881994730557	3.92762480289424	7.33332131377555	7.20543222545342	2.74301063487386	4.28306435151057	0.0112953993724018	11.5593266552025	33.1326401249211	34.3177822159776	39.9059275134049	5.34146725182408	4.97877525763166	1.84669725029416
37.161238074071	46.1106766158815	39.1858916820102	38.6494000011979	44.4806518795175	45.3221069682476	40.143636931887	44.3356319799242	39.9958111753031	35.1253796090633	39.30002897309	41.356727986893	47.0828918490732	37.3620611453815	29.8018071840231	42.2213708327374	34.8065418627761	39.9495104302341	3.43138163687325	7.40564237515836	5.39943931186135	4.91265033273911	7.08626660436677	4.81531673262811	4.11746928469799	7.79540999065882	5.38000608205772	3.91591371425264	3.42800947912252	4.77262496552339	7.4456397123037	4.19779822237671	7.38854119312915	7.14997662756916	2.71495022336144	4.39314185253086	0.0112953993724018	11.5173897162528	33.2388568318192	34.1891623722945	42.5032553010878	5.60237835423106	6.42066621156421	1.94323316470066
37.1844234505413	46.2107525043193	38.9297322581903	38.6355462354774	44.6114538125412	45.3501905834687	40.2505337198276	44.3378374157178	40.1086781729932	35.2327688945256	39.0833929145402	41.356727986893	47.2387217130144	37.4460385030384	29.8411114838026	42.2027133347505	34.9107452798148	40.0287149464109	3.35609126312709	7.45064354471755	5.40943380167197	5.11547171850661	7.10603541036777	4.72426615172741	3.9876819902616	7.82237955159492	5.55511139764322	3.90928044756923	3.62377651861985	4.77262496552339	7.36731754623293	4.1282563539294	7.52810135298252	7.1932365653084	2.70157741921121	4.36500245293903	0.0112953993724018	11.4852655585487	33.3496195104918	34.0857420262981	39.2898076345427	5.85793039481449	5.02277366989183	1.65268723133058
37.2037611285186	46.1637588321281	38.9297322581903	38.7125913222385	44.4743503542304	45.302773991031	40.2571692483414	44.3839643071868	40.0323369302078	35.2327688945256	39.0833929145402	41.3796716316966	47.1753946881421	37.4460385030384	29.8317089132211	42.1323827028741	34.6853661128391	39.9673947834848	3.50901964351544	7.56776560228912	5.40943380167197	5.11777508564904	7.08802884546163	4.79823411086389	3.95874164329254	7.79103725905266	5.5667292556499	3.90928044756923	3.62377651861985	4.7185779959683	7.31404821139137	4.1282563539294	7.58189179353572	7.14079368048222	2.71340911955575	4.36577097580549	0.0112953993724018	11.6303972184364	33.2439379051212	34.0477674208519	39.418801631184	5.04536247732031	3.46051032611227	2.01912330794543
37.2464722264446	46.156992992403	38.960562552659	38.7604212585449	44.3659348253194	45.284009015411	40.2571692483414	44.2787217824146	40.0323369302078	35.2327688945256	39.1911441004267	41.4851107636064	47.2555765650158	37.4390630466954	29.8981200539939	42.1323827028741	34.7009893959729	39.934138287625	3.38283901714465	7.51962800808235	5.35490155578713	5.30400012007607	7.14854283097378	4.98626227570069	3.95874164329254	7.85855314352061	5.5667292556499	3.90928044756923	3.67782783498316	4.73422720017032	7.23036184366522	4.22710890844499	7.47771902832548	7.14079368048222	2.71122586765572	4.20404600580752	0.0112953993724018	11.6855125400598	33.413868120502	34.0277371159079	40.5166785156574	5.56280154801708	5.64282796893182	1.90553321403943
37.1900854250628	46.1506893888328	39.0446992685056	38.6879401139994	44.4895261596741	45.2691550426486	40.2970603433997	44.2876377925988	40.0323369302078	35.329893138837	39.1911441004267	41.3941220265383	47.2555765650158	37.5479173375444	29.9173093332113	42.2534081490179	34.7009893959729	39.8091547524442	3.49376687794127	7.52157414368444	5.32008412404648	5.24016774034396	7.18166221887227	4.93061521453274	3.91415566979603	7.77958038512265	5.5667292556499	4.11606132909166	3.67782783498316	4.7860358168924	7.23036184366522	4.3245708437121	7.37633490632012	7.14773443682229	2.71122586765572	4.19579265606354	0.0112953993724018	11.6631983146542	33.5627933437741	34.082683287316	41.949880354605	5.2726752211259	5.08372566762878	1.6389250546132
37.1224613648583	46.1228843163428	38.9891566231286	38.6830730517495	44.3553196985205	45.3601797366216	40.2926730658544	44.1829792572178	39.893595986273	35.329893138837	39.3501268900254	41.3941220265383	47.2183224509406	37.5578860252228	30.1390303102688	42.1375169067299	34.8141750539666	39.9017689880673	3.72567159761043	7.39103519943873	5.34780604407602	5.11375390125061	7.06166101028633	5.06040111357158	4.0335099472705	7.72355510075113	5.4114116752785	4.11606132909166	3.649197503962	4.7860358168924	7.03301585765388	4.36563541874783	7.42722157944117	7.10516019638586	2.69752286306136	4.1694187995009	0.0112953993724018	11.6793776371606	33.5956922382749	34.1215883530722	40.4621085958574	5.08326750528023	3.686237909184	2.0891575514921
37.1050371334584	46.0028975129027	38.880065778655	38.8239752499279	44.3870664926166	45.2522639935475	40.326418020434	44.2202622160666	39.8999252828507	35.3954509776896	39.3622878262301	41.2984618635344	47.049007585015	37.5254842542732	30.0830870384608	42.2928021649534	34.8871965917844	39.9934210748353	3.646038958179	7.4404633834132	5.35888815936826	5.31308509485515	6.89555877672881	5.15285798920537	4.00076337161569	7.73514377809836	5.60545935205706	4.10976891924806	3.64291869633977	4.79994986505397	6.93542956025169	4.36455140515409	7.38824796975141	7.16400518316843	2.67966149984433	4.10597094446393	0.0112953993724018	11.5261769795951	33.7147552199704	34.1474862218833	39.6869704000355	6.30038360000166	3.89087161511435	2.25072624671157
37.1323198789303	45.8681159431285	38.880065778655	38.7517170566485	44.3168296589012	45.3827392509047	40.2399391703798	44.1846345145763	39.8999252828507	35.2887169896385	39.5300781839014	41.1810993533055	47.049007585015	37.5560916819495	30.1329077096186	42.2860349949486	35.0701620007839	40.1026012921632	3.55354247545868	7.61468479486554	5.35888815936826	5.38490939631601	6.98528275321466	5.10189137915356	4.1448205476511	7.68662191421779	5.60545935205706	3.98418547245102	3.60063639630616	4.81247735275971	6.93542956025169	4.2697692957169	7.49278608810313	7.21330451227608	2.59668699074299	4.19612475534362	0.012683144691156	11.3621048948967	33.7390089602239	34.1546416511671	40.230651364311	5.13250808728363	3.84845966817769	1.72779057869952
37.1573749095627	45.8348228812826	38.9155302250629	38.6619336089049	44.4899381349835	45.3025410995235	40.3516345968733	44.1846345145763	39.6850376996669	35.3385905942473	39.6244383031311	41.1673036452266	47.0485076987138	37.6155384194213	30.0377258330002	42.3645493322245	34.8880904818924	40.1026012921632	3.59258987946593	7.6268602606862	5.236716423841	5.15677835227311	6.83400463348454	5.00590388142673	4.31834419069403	7.68662191421779	5.52396048154023	3.75279304116174	3.48891543610765	4.75105163635099	7.00865258435325	4.23964557565476	7.37346051908198	7.33322463511981	2.71541147510322	4.19612475534362	0.012683144691156	11.2644498755152	33.6244183903195	34.1546416511671	41.0358123760135	5.08688876728989	4.28533939036455	1.74129022570316
37.0929438723354	45.8671186750722	38.9574960513188	38.6035775855888	44.4461496962094	45.3025410995235	40.2697699344459	44.1253012575777	39.6773514932073	35.3771330250272	39.6244383031311	41.1492665122152	47.0441740049437	37.5198729620173	30.1245799613428	42.2556281502078	34.8880904818924	40.0910251773598	3.6451744825847	7.63889741221775	5.17560720381804	5.21761046546222	6.81835285198964	5.00590388142673	4.43305346168834	7.67322625169234	5.44350929389921	3.94447371763975	3.48891543610765	4.72260445323344	6.72944126625673	4.37030203871476	7.28516431316138	7.44953399829957	2.71541147510322	4.20769056695328	0.0130687158751667	11.2949480158061	33.7444324843825	33.9197052760157	40.0308786374417	4.60793974533953	4.99352170687154	1.58508911501342
37.2486736050043	45.8426633022784	38.8633975627718	38.9078511091636	44.4264201124847	45.2885760293819	40.2697699344459	44.2421399101253	39.7134462443857	35.339191669423	39.7069313920854	41.2615610809586	47.0237262135612	37.5198729620173	30.2393274378996	42.2671029973394	34.8427512954943	40.0915746269668	3.53433515349032	7.50299334461075	5.20469016463816	5.20951997865347	6.66173097332122	4.92408208797285	4.43305346168834	7.75253651781659	5.46046190626905	3.93380685929198	3.50784191376236	4.72239165672148	6.97917929050845	4.37030203871476	7.18633379905869	7.65403739452096	2.70703802337882	4.15251306022253	0.0130687158751667	11.1868273280921	33.8302228719274	33.9559888817932	39.4342314449456	4.42914363809634	5.09727884730725	1.89941711458377
37.3178844928561	45.8426633022784	38.7896057777379	38.8438930255279	44.5283384165613	45.2885760293819	40.2941804962347	44.1129604451934	39.8358864675989	35.3361989764818	39.7737229459393	41.2615610809586	47.0830891064388	37.654854420718	30.314062925877	42.2732844715265	34.8427512954943	40.157060516116	3.44448556165598	7.50299334461075	5.08874920878733	5.15677387685425	6.7269272055354	4.92408208797285	4.49317582818537	7.77387549944061	5.44747367031727	4.01939029792089	3.30190158962549	4.72239165672148	6.95167954489021	4.14206545554109	7.15539298517397	7.45213441115433	2.70703802337882	4.14258478440097	0.0130687158751667	11.1930313996515	33.9019808756903	33.821363243774	39.9249044148272	4.50718933953279	3.5611337973389	1.53019551733213
37.2897620936472	45.8237409822981	38.890472803751	38.7868712910528	44.5879929662583	45.2204560711286	40.2435486518345	44.0384150108982	39.9505410311648	35.3163534694089	39.7737229459393	41.2120767514435	46.9037721300315	37.6485684478177	30.4975418211859	42.4616887417817	34.7617711638299	39.8396422674433	3.55185003977262	7.50529232425992	4.89430033131023	5.2817759252981	6.68608876014796	4.8921961105277	4.51102854883662	7.90547627866504	5.33617784089037	4.05985031487332	3.30190158962549	4.83457867415799	6.80228232031771	4.20341438206809	7.08655415932568	7.53095754058387	2.73190932316695	4.29576203506043	0.0110619340748629	11.1111376714336	33.7550939349189	33.821363243774	40.3523295165696	5.45230521449815	5.04290434753856	1.89603093890258
37.2562871072416	45.9057471778489	38.890472803751	38.7868712910528	44.5879929662583	45.2204560711286	40.2435486518345	44.0464931471248	39.9014650349448	35.2929312763526	39.9062626144804	41.3302375801739	47.012188387548	37.6485684478177	30.5664429636242	42.1670891708785	34.594950133955	39.7559138911972	3.63235632858178	7.57374878163209	4.89430033131023	5.2817759252981	6.68608876014796	4.8921961105277	4.51102854883662	7.81278308826558	5.41866906763212	4.12264969886783	3.39995245911467	4.77700054983863	6.75476105857016	4.20341438206809	6.90765752843423	7.53859797817275	2.73938651999107	4.28623549404012	0.0110619340748629	11.1111376714336	33.7550939349189	33.821363243774	38.5481081022206	5.64862999432329	4.57427035589925	1.41597711723313
37.2562871072416	45.8030949421093	38.9855465105769	38.7123941604414	44.6562957961978	45.1657412714061	40.2558992231131	44.2507407720517	39.789183709723	35.2332037765512	39.83405938256	41.2391960771771	47.0269324737091	37.649997988403	30.4964414546936	42.1670891708785	34.594950133955	39.727462481674	3.63235632858178	7.5217961672743	4.93850986862868	5.1578911050186	6.62778295900809	4.87740244782542	4.53573292346338	7.81761893480798	5.48137594866937	4.07135423031582	3.54221581428219	4.76599303029647	6.9206649047185	4.35303675804298	6.95537170895394	7.53859797817275	2.73938651999107	4.37009068302214	0.0110619340748629	11.1111376714336	33.7550939349189	33.821363243774	39.6115104083093	5.72537616762151	5.0110092963089	1.71047468915514
37.2168947594743	45.7405942336365	39.0047759189838	38.7510982445019	44.6541256070249	45.1974794821491	40.2558992231131	44.1305035329972	39.789183709723	35.079184483997	39.7086558476545	41.1792522704868	47.0425547167349	37.6238198867879	30.4964414546936	42.0065131790727	34.594950133955	39.7322127463984	3.63699237275112	7.45629499501827	4.87947974120065	5.24429378762389	6.54123079733799	4.96878780997127	4.53573292346338	7.73921336023244	5.48137594866937	4.15111042598221	3.4140004430142	4.74368322133696	7.01598059135025	4.37159841095358	6.95537170895394	7.72841418577721	2.73938651999107	4.64188277496277	0.0110619340748629	11.0784820416778	33.8364155870061	33.7884555308429	41.1099431638433	6.02345536505045	4.40312307236491	1.7765787487127
37.300973464164	45.6956968744027	39.0708076758877	38.7510982445019	44.8932454445015	45.1974794821491	40.3264993138982	44.1940405784572	39.7438211103184	35.1392474224255	39.7769108404192	41.2311492040457	47.0070984744453	37.5917755829143	30.3257707687509	42.037203399592	34.5909384970502	39.7558797090134	3.62089704381728	7.51183676201546	4.77621412277646	5.24429378762389	6.67255365023688	4.96878780997127	4.76608142959656	7.72442647521939	5.39370303737786	4.26801724123216	3.27505141953331	4.75772801212507	7.02634455941321	4.31325621517116	6.98948513534204	7.66066881691524	2.67772494238852	4.52694403873206	0.0110619340748629	10.9415871251836	33.8916157666723	33.9182440404585	38.0856712642418	5.71357712495862	4.86964377435041	1.98069910668023
37.300973464164	45.6956968744027	39.0943217174721	38.6063271811275	44.9653102857709	45.2341111430541	40.2549103145012	44.0537811251936	39.7438211103184	35.15755433393	39.8526010823209	41.0963274497328	47.0890041805271	37.7692265026822	30.1915514444546	42.0580657891756	34.5968530512312	39.857163554191	3.62089704381728	7.51183676201546	4.75790003939981	5.26859970725066	6.82953509940811	4.98294971837363	4.74970292119271	7.86069001486433	5.39370303737786	4.26654627396098	3.28283771416414	4.69722511261063	6.92757627538496	4.0836638716488	6.95396293905811	7.53479138166712	2.71826640624847	4.38297888955138	0.0110619340748629	10.9723257368963	33.9199473771198	34.0169695865315	41.0882706117573	5.86344260423023	7.15348061337154	2.30770995751027
37.2877835953635	45.5507182416451	39.0690558019517	38.5209810673242	45.0190647962582	45.0709434713501	40.1978151335463	44.0760104324282	39.7438211103184	35.15755433393	39.8275080599791	41.0963274497328	47.0139377789496	37.8335881884401	30.4347459577962	42.0249210407533	34.5968530512312	39.843289896686	3.72843926702656	7.45775362109957	4.802910529643	5.14188130160717	6.87850269260499	5.17465611790383	4.76946662848113	7.87015964657249	5.39370303737786	4.26654627396098	3.41226521266687	4.69722511261063	7.13594765760232	4.08974681430847	6.90355682423197	7.59399801869317	2.71826640624847	4.36207755164042	0.0110619340748629	11.0378941498785	33.8788697220945	33.8828970955218	40.6278661589999	6.11633404192265	4.11963078905131	1.99751771968555
37.2765798493316	45.6188207284912	39.0982428758517	38.7712386603629	45.0711319722283	45.0956928360334	40.0994089773231	44.0241524903177	39.6158125291946	35.15755433393	39.8192537349996	41.1347614442281	47.06648456591	37.8335881884401	30.490827958776	42.0526252516025	34.6205937335325	39.7671165720339	3.70685447642104	7.42707599063428	4.88811775209331	5.2217643075629	6.90768296286133	5.10827039078548	4.64733663839787	7.92967271026611	5.40594949282322	4.26654627396098	3.44110127649768	4.75045543822853	6.99757695300182	4.08974681430847	6.90171404261955	7.43448943862694	2.73569877493516	4.44792110096157	0.0110619340748629	11.0674176258502	33.9680765670726	34.008882153268	39.9727368876463	5.4315683591592	3.84667915124955	1.83458255898353
37.3702856268352	45.7156757900714	39.0711132531744	38.8610837272368	44.9274043497622	45.1016567716199	40.0600778500107	44.2977713093231	39.6437714190591	35.1213195294868	39.7006700422178	41.3061873789185	47.0048258319792	37.8310476472374	30.402923514946	42.0189096381231	34.5276919820473	39.6664872716096	3.70446062342248	7.35062315877032	4.82691150872624	5.0851063232098	6.92462422945766	5.15891847778263	4.78586070782551	7.9198456891153	5.34080814640392	4.13940285798442	3.24377534947071	4.94183542636617	6.90413616309433	4.01872583410215	6.98501353411331	7.50132730699579	2.6925914509499	4.51680798412255	0.0110619340748629	11.0967170113332	33.8273772259327	34.008882153268	40.7248208846605	6.32744957413691	3.59540346253372	2.03995359107231
37.4647957135945	45.8342635619166	39.1369571796526	38.9620229651618	44.9166231869841	45.0758416671954	39.8415978443481	44.2581485907048	39.6562906438504	35.2079731488751	39.615279470685	41.3061873789185	47.1772369600082	37.7894349161804	30.5163043087361	42.0114815229424	34.568977540653	39.6664872716096	3.65431275385156	7.41704687902917	4.78700735783704	5.21380187318429	6.83645796216074	5.15391762102807	4.80659709568294	7.86039908578088	5.32444650123831	4.02329578864643	3.4233493077422	4.94183542636617	6.84130975399443	4.13127033372828	7.0182639815236	7.56682169592169	2.84540460599745	4.51680798412255	0.0110619340748629	11.0967170113332	33.8273772259327	34.008882153268	39.8426130113342	5.05912486294253	4.0227285261496	1.48896336748789
37.3590877795598	45.7782218197713	39.0071545724879	38.9876217322574	45.025797663897	45.0174762798438	40.0183462344763	44.3333853680927	39.793915809211	35.1814773089177	39.7315215466129	41.2982888069989	47.2294457379747	37.7162746769222	30.4147534949681	41.9302945877144	34.33865651225	39.595337118371	3.66443148219351	7.41908900804964	4.75110972493128	5.32185287706013	6.70766221942408	5.13280532965072	4.78917761089805	7.87570455852358	5.27472895679884	4.1672094125141	3.23512419485545	4.876157900324	6.92296862692567	4.15411138825471	7.09061479915512	7.38057235450626	2.81065081699167	4.5738623475586	0.0110619340748629	11.157761879977	33.8113860858376	33.9264163670804	40.8044822707689	5.44116560363165	4.30449121452046	1.88873180776825
37.3590877795598	45.7542051320423	39.0699925654835	38.9191593182387	45.0865652072085	45.0750675304789	40.0162749618425	44.4459904806402	39.9725745201654	35.1176921183991	39.8062284614233	41.2336796260895	47.2294457379747	37.8639964895098	30.4397665425384	41.9302945877144	34.2986483641714	39.6394014472078	3.66443148219351	7.52740003827152	4.6087803870805	5.40437401305762	6.89028293290083	5.17546375461817	4.7316814628283	7.89620872876586	5.14303567444043	4.13092231069954	3.338023795548	4.78452022973488	6.92296862692567	4.24221332018839	7.3226559339385	7.38057235450626	2.82452461243746	4.70528693461686	0.0110619340748629	11.157761879977	33.8113860858376	33.9264163670804	39.275772390859	5.12646294920368	4.81747418569167	1.72928793307883
37.256319524153	45.9148225697659	38.9885889151335	38.9216926758629	45.1824564528265	45.2319514865301	40.0753168492211	44.411434637611	39.8360032810349	35.1488655117083	39.855398009866	41.3290113038847	47.3612480909586	37.9181808221938	30.2345836494876	41.8104414393902	34.4022034126088	39.7258545463473	3.63880782794149	7.33476076614606	4.65663027862359	5.53064190518274	6.82142769068451	5.23017546123817	4.78444442990738	7.85312651679796	5.25147096287045	4.11503219570633	3.30870819713784	4.82457692391935	7.13269622265736	4.25018377747739	7.2858427946777	7.42673654575315	2.72470881301527	4.85394694138215	0.0110619340748629	11.1174244341472	33.6532281005168	33.829940387212	40.7213951518218	5.24293907829216	4.50858134900319	1.67861891230319
37.2454443433759	45.7216895542935	38.9797502921908	38.7855287821715	45.1298482227529	45.315879251538	40.028212305211	44.4789851349418	39.806312635537	35.1488655117083	39.8945283511365	41.2879084903562	47.4494949052091	37.8692338202229	30.3534644118218	41.8104414393902	34.546218026925	39.7258545463473	3.58200544907899	7.18526628180933	4.78636507329878	5.62486247419792	6.79028063532719	5.22967478499127	4.84124313540839	7.92233281976023	5.36836823391385	4.11503219570633	3.34948723379308	4.90411909829616	7.29153308661411	4.28963181307232	7.17038554084927	7.42673654575315	2.62238748619433	4.85394694138215	0.0110619340748629	11.1901225779456	33.7194336961609	33.8463726066343	39.4336569669328	5.35352531634607	4.93531243333662	1.33506670309952
37.4419811412426	45.8001214870042	38.8693342814767	38.9215906056948	45.1298482227529	45.4649198370723	40.0592210591352	44.4789851349418	39.8760997092186	34.9861649230467	39.9337837855901	41.4098014142525	47.4861623811256	37.9175900869443	30.3184469202995	41.8104414393902	34.6964728773687	39.7148230421814	3.52627842176673	7.12914460628498	4.8399701342839	5.60632520663053	6.79028063532719	5.15580224125119	4.92019765996498	7.92233281976023	5.43160191081229	4.16338277803002	3.30443422206702	4.96080091863831	7.22639874518133	4.16520183446763	7.09428414776512	7.42673654575315	2.62540040763267	4.91550956667695	0.0110619340748629	11.1189986205658	33.6642928440182	33.8463726066343	41.928179452857	5.39579150081978	4.37327468694276	1.92101243470981
37.4414612682162	45.7804312928431	38.6758941476737	38.9215906056948	45.1157018354283	45.3768312700171	39.8934317267437	44.4623531707496	39.8760997092186	34.9861649230467	39.9337837855901	41.4693214163726	47.4621185082989	37.9147012232387	30.4806539912618	41.7626990125315	34.7263792604193	39.7206402035463	3.37426278403314	7.23469558922126	4.89608497380522	5.60632520663053	6.82752029424025	5.09926904959746	4.89593714919242	7.96363767675041	5.43160191081229	4.16338277803002	3.30443422206702	4.78384900177631	7.06826273362489	4.2938973953375	7.21450627518719	7.45344015247276	2.7174190021567	4.93941434850493	0.0110619340748629	11.0567511496557	33.5995060740864	33.7806904153371	39.741835295561	5.45393461864305	3.61827643893801	1.51246776173247
37.4414612682162	45.6283896864442	38.5440474185486	38.8103476158835	45.0920914599448	45.2148142357233	39.9398668178505	44.4623531707496	39.8760997092186	35.055597214772	39.9337837855901	41.4693214163726	47.4102641640256	37.8959240918209	30.3706265129132	41.8323717271314	34.7263792604193	39.7669884300982	3.37426278403314	7.17919656790419	4.9385598834446	5.55728535679472	6.8284020919799	5.08712232048207	4.83927970697758	7.96363767675041	5.43160191081229	4.11195245097732	3.30443422206702	4.78384900177631	7.14238009386043	4.34061040244804	7.17078010095985	7.43956708558062	2.7174190021567	4.94338761881151	0.0110619340748629	10.8791153863845	33.5860158939193	33.7806904153371	40.9723939227357	5.20047897763022	4.71480825199542	1.78386605234567
37.4317129216521	45.737201215705	38.6080468100862	38.6938696127768	45.1299411770349	45.2653730953766	39.9398668178505	44.6892740567077	39.8181534461159	35.1416645030444	39.9337837855901	41.3720535076342	47.5057131486194	37.858137317809	30.4044589464131	41.7768395021529	34.7267088948167	39.6765462822909	3.46669503218458	7.20899323859433	5.08871162286877	5.7125947707221	6.94225850844564	5.04557381319976	4.83927970697758	7.88632752665949	5.50189247712996	4.09991586426187	3.30443422206702	5.00165549622166	7.08503545494193	4.29921298746332	7.1898516649389	7.42385100753823	2.75682613325692	4.82604759405481	0.0110619340748629	10.88443129114	33.5772011964287	33.9153206153701	39.2200918478794	5.08218822718779	4.99977109239631	1.20938358859746
37.4317129216521	45.6313097400048	38.6547745296321	38.6970868027611	45.2632960028654	45.2810493496456	39.8751790998099	44.4510734499322	39.8398008202053	35.1192963217702	39.8245237957522	41.4623654078389	47.4643766666351	37.8935364990179	30.4442273284817	41.7943011988925	34.5949155925084	39.7040017611647	3.46669503218458	7.22409032448757	5.07328692423513	5.7271308854059	6.86316052915469	5.23462775487255	4.81029839030573	7.91029409083765	5.42724286680712	4.1531055412491	3.19007784430348	4.97782892283189	7.02997013387508	4.4003832272388	7.29507722484472	7.55546426429664	2.87481712741368	4.75260517309179	0.0110619340748629	10.8978690609132	33.5820386798994	33.8629882329649	39.9230095103391	5.33489731392325	3.93279711039258	1.90195411174489
37.3326576110647	45.6994847884553	38.5810768735938	38.8727470671343	45.3721449065542	45.3396920582462	39.9375663045994	44.4596165421146	39.8398008202053	35.1192963217702	39.8245237957522	41.5854521390491	47.3004663497678	38.03561924961	30.4442273284817	41.6955381069977	34.3860565593762	39.712131086449	3.51924173051729	7.20531877169939	4.95158346117491	5.84821217650125	6.935097361961	5.22369384116678	4.79598790310313	7.91845236136344	5.42724286680712	4.1531055412491	3.19007784430348	5.04059674612173	6.98067741418309	4.42819084813344	7.29507722484472	7.60904249313031	2.80518668431338	4.77420026928982	0.0110619340748629	10.9157441838138	33.7888485955038	33.8530907787891	40.0312423756937	6.02181027311111	3.65199811739332	2.1041690306132
37.4534689491308	45.662485572502	38.5810768735938	38.802978497227	45.5471299872166	45.3396920582462	39.9375663045994	44.43331729595	39.8724802742652	35.1601029421573	39.8290300309765	41.5876395167699	47.3561271866635	38.0807768956177	30.38141939915	41.773390482627	34.2637184384507	39.8343240893195	3.35371415612749	7.28992325271538	4.95158346117491	5.9504017939187	6.83910624700065	5.22369384116678	4.79598790310313	7.93858036911918	5.3557175017243	4.12739676396271	3.34015159494054	4.93306033828112	7.14949768142725	4.31186489104523	7.27408804885514	7.69067431258709	2.85568166289407	4.52263513036207	0.0110619340748629	10.9157441838138	33.7888485955038	33.8530907787891	40.567564190322	5.89784342233325	3.81917541127666	1.65640527777746
37.5114027862737	45.6859628880634	38.6246260636148	38.802978497227	45.4982910606102	45.3352588104177	39.8986772202197	44.43331729595	39.8724802742652	35.0981528671208	39.9921661021717	41.479659939539	47.3561271866635	38.0399206789663	30.1664366172151	41.7467749661469	34.247423900364	39.9872137949141	3.48965939859568	7.23597114617703	5.07279838021685	5.9504017939187	6.78237852533363	5.19621241802271	4.82656202409236	7.93858036911918	5.3557175017243	4.08545569816763	3.23197157566379	4.94000998994905	7.14949768142725	4.36538457569226	7.00957536347213	7.72644765151291	2.88046145150117	4.4380536952123	0.0110619340748629	10.9157441838138	33.7888485955038	33.8530907787891	38.9802188395429	5.21706501812725	4.57965210891963	1.47998015847632
37.5444608139928	45.6629325349707	38.6274364826715	38.802978497227	45.2197578668702	45.2563911131937	39.9202787287662	44.3118345610008	39.8724802742652	35.0515882037854	39.9408452949226	41.6690482181549	47.3561271866635	38.0441890106809	30.0715675728334	41.7467749661469	34.247423900364	39.9463243299484	3.53792137216337	7.38184417016632	5.05773952534875	5.9504017939187	6.7758895242188	5.12757285438956	4.82951806842104	7.993514993198	5.3557175017243	4.0151469681728	3.26612040074913	4.95564026286137	7.14949768142725	4.20116314412344	7.0113657561968	7.72644765151291	2.88046145150117	4.40033799141736	0.0111097151359605	10.854917164294	33.6420703820932	33.8530907787891	40.9347546224187	5.02850508925222	5.96874446678996	1.60301419080622
37.4620919457278	45.7649189879275	38.5718401078072	38.6691602598385	45.0408676658756	45.2563911131937	40.0704621703285	44.3118345610008	39.9033748964736	35.0676553815205	39.8864989875121	41.6690482181549	47.2300600147637	38.0279794589685	29.9695569358227	41.642765187771	34.1819923365353	39.9894783673288	3.5381710621734	7.36359461488042	5.06604635241841	6.07478857373109	6.79006137342105	5.12757285438956	4.76723961148387	7.993514993198	5.46745017908954	3.97929253940311	3.31354974587193	4.95564026286137	7.24696681198645	4.23419873155742	7.09268915636391	7.62961825610322	3.11007320667155	4.36406609052063	0.0111097151359605	11.0487234012571	33.6443115934394	33.8530907787891	39.6097215121545	5.3690710799701	3.79611663515192	1.53185922409351
37.5150290778391	45.5786891362486	38.5132251807737	38.8768989147602	45.1805447920535	45.2016849906086	40.0891747567431	44.3118345610008	39.9758164024549	35.0676553815205	39.8864989875121	41.5996878922827	47.2743842272385	38.0004287185526	29.9166360018963	41.6355864821168	34.0993404909213	39.9610235091406	3.49829149316139	7.33175370679558	4.99399515522817	5.94769660516776	6.76815861616994	5.18707714417189	4.88123857858915	7.993514993198	5.48292976623266	3.97929253940311	3.31354974587193	4.9178447034388	7.2151889315302	4.39340962913605	7.20456060413722	7.59112027225482	3.15250740403369	4.16098785111628	0.0111097151359605	11.0904936232055	33.5128653686499	33.8903999576578	40.5428399657644	5.85593221181172	4.52411252487301	2.55976636517256
37.4701080003013	45.505667552763	38.6370882370453	38.8252454184593	45.1758678220541	45.266193530719	40.0175181890522	44.3118345610008	39.8110692268516	35.0248101662933	39.7876107765968	41.6832649269887	47.2224276108715	37.8403444296003	30.0555486508169	41.6355864821168	34.0993404909213	39.9865224959835	3.46257654376269	7.45501884733309	4.94464685457158	5.8979231473491	6.77425498793504	5.26281018067924	4.97959291977692	7.993514993198	5.34519471309763	3.93276616293102	3.23763211923254	4.92973743343005	7.26157678101021	4.1189061192504	7.33468004112109	7.59112027225482	3.15250740403369	4.19364289313472	0.0111097151359605	11.0904936232055	33.5128653686499	33.8903999576578	41.0391450265223	5.63546995729266	4.4000416355571	2.13790250658976
37.4800612445768	45.6192023037208	38.7778474354145	38.8941129715546	45.0671528052208	45.3558699871953	39.9789989227983	44.3118345610008	39.8275381489586	35.1373840987291	39.8773166413727	41.6206925175961	47.3085656288855	37.8372454744156	30.0331236606489	41.633976710207	34.1171804324649	40.2147268433948	3.55275897748175	7.35467233621144	4.9140341856408	5.9668554711783	6.7563685710875	5.28871962973632	4.93888919462814	7.993514993198	5.36209549480257	3.99469800625418	3.05500425822769	5.21386096187108	7.21930948110962	4.16254767884065	7.42312010623634	7.60543659609099	3.1666525274687	4.23829488115902	0.0111097151359605	11.0912667325684	33.6009449273111	34.0096852460533	38.9941267261446	5.69776311676181	4.47581614483478	1.46056760016001
37.4868049031152	45.6480589449635	38.946357143253	38.9971102209144	45.0149583298425	45.2194869647017	39.9345866818073	44.3118345610008	39.6879772589102	35.2118290464099	39.8773166413727	41.5512897770357	47.2574925939786	37.7935136101423	29.9332218574189	41.6883963343024	34.1171804324649	40.275981079943	3.58116704107458	7.30833392918647	4.9508196538058	5.92400055633016	6.97635661466219	5.30362774741974	4.87202159356623	7.993514993198	5.33041834651624	3.96224108191117	3.05500425822769	5.33750103484404	7.11417770873534	4.15004885109709	7.51762130015959	7.78804200338726	3.1666525274687	4.39830996459492	0.0111097151359605	11.0091642632808	33.6780388269894	34.005092079098	40.0436267591978	4.92484241272694	3.59017903146028	1.47251484793087
37.5497952526405	45.8194831932754	38.934175040825	38.9971102209144	45.0050534202935	45.2194869647017	39.8830499386178	44.3118345610008	39.6388696054346	35.2586510728338	39.945014003373	41.4791172058053	47.3448178488018	37.8000515660802	29.9332218574189	41.7676554866814	34.1171804324649	40.2127190441736	3.70361366799878	7.29568636585089	4.8501910086214	5.92400055633016	6.95198414782362	5.30362774741974	4.76625089053578	7.993514993198	5.24908960299016	3.86662897571623	3.11134406266156	5.26992585467087	7.23781058438081	4.27059667240212	7.51762130015959	7.74577127058796	3.1666525274687	4.41343172036717	0.0111097151359605	11.0580557060176	33.4804303828594	34.0687892587307	40.1654054273607	5.113477120594	4.36066171509173	1.70105558200118
37.6530264933833	45.7632554427153	38.9941562528936	38.922818120687	45.1018220647846	45.1771794448318	39.9303604088099	44.3118345610008	39.5676501765149	35.3804243438782	40.0090023361463	41.7445229821118	47.2867247415513	37.7758515869112	30.0078292002437	41.9965480793242	34.07111014347	40.2127190441736	3.6886018184195	7.18856768784038	4.85006112331981	6.1070134867684	6.74947008050263	5.48655611600939	4.74781316090256	7.993514993198	5.26340136270553	4.00729370347918	3.28753828919407	5.21953393569324	7.28132902189646	4.31674276429468	7.65168169043771	7.5748322271854	3.29541115844924	4.41343172036717	0.0111097151359605	11.2738753551248	33.4804303828594	34.0687892587307	41.5308490097893	5.93727249546025	5.50705216952529	1.46158628255692
37.6530264933833	45.6868745622048	39.2004319525104	38.8878538537011	45.066754426498	45.1008024106905	40.0796474801548	44.3118345610008	39.5192733261995	35.3635815495537	40.0636456959714	41.5565375303792	47.4617904507202	37.8534809131384	30.1012674827885	41.9965480793242	34.2528595505471	40.114397263161	3.6886018184195	7.24425324833746	4.81818424375502	6.18030721754333	6.71819239621617	5.47309522801118	4.73556833122932	7.993514993198	5.10660353359276	4.06036624262908	3.23151937631965	5.3365895146199	7.25688172783231	4.29011683406117	7.77321448563051	7.5748322271854	3.29618721426871	4.30965747982967	0.0111097151359605	11.2738753551248	33.4804303828594	34.0687892587307	40.7540236374774	5.85507060433818	3.93655446514097	1.30728095218472
37.6493822510587	45.6868745622048	39.2324646871563	39.0330316794207	44.8214601947903	45.0181006511606	39.9668499646427	44.5009595311871	39.4073409740948	35.3635815495537	40.1582978525319	41.6196654221321	47.5163421139162	37.9561179190792	30.110398812619	42.1021921259242	34.2312697038415	40.1216690911006	3.70791991713219	7.24425324833746	4.68190164716626	6.24636550336332	6.65986533131403	5.57602346710329	4.72849304513341	7.8477721751372	5.11008634436117	4.06036624262908	3.24555015539776	5.50987340514741	7.355342295396	4.27931099182883	7.70494171978518	7.58802153714859	3.25401666039903	4.36858100690796	0.011662936753593	11.2731552244546	33.6253567922483	34.0586734414723	40.870451170974	5.9994982508894	3.87549359892674	1.7590630985954
37.8213321572141	45.5959286389514	39.2422049901708	39.116190549376	44.8266608051272	45.1043887426355	39.8571570670898	44.5864802287515	39.4073409740948	35.2796563554178	40.1582978525319	41.3744471536277	47.4946685049635	37.8824959777841	30.2912776296553	42.2791831252412	34.2312697038415	40.1274824295963	3.79229972547102	7.21789070811412	4.66269795390934	6.10504830989553	6.767860458099	5.78566134065155	4.59201955647033	7.75626108920667	5.11008634436117	4.08427071809477	3.24555015539776	5.4299526561094	7.26775862805082	4.23719860147198	7.81394198113247	7.5299799387781	3.25401666039903	4.31317944436103	0.011662936753593	11.4095708619669	33.7441987576868	34.0727102841141	39.9335778524485	5.51397912873177	5.64300329627084	2.04733071057477
37.6590928620281	45.7316543037683	39.2425784652872	39.116190549376	44.756768933295	45.0932949504838	39.8993845541485	44.6234262492233	39.4073409740948	35.1952767296733	40.1363071059544	41.5163889869272	47.462763986968	37.7542122178196	30.1612141123224	42.2551029613613	34.1147256640442	40.1274824295963	3.73728321788374	7.2589976991965	4.72291203890199	6.10504830989553	6.76515084446765	5.76988010946968	4.47994274590338	7.73717896031822	5.11008634436117	4.04677242587483	3.18916897488634	5.36841255131445	7.47787927188423	4.34422148608426	7.66418444699773	7.55077692343991	3.2521924021721	4.31317944436103	0.0116450914378854	11.5086908284901	33.6772987159799	34.0727102841141	39.9928394982751	5.1585147102795	4.05993723340268	1.25467885728642
37.6590928620281	45.7308329339633	39.3073300234907	39.1916903214525	44.6553578885087	45.0123655556657	39.9892238826144	44.6354859629464	39.4587439442697	35.1836704017866	40.2012453716496	41.5367843518098	47.5233104082692	37.8818220746733	30.0951118473807	42.2341888111194	34.1147256640442	40.1811089224357	3.73728321788374	7.53798260616744	4.85877714540633	6.13908856401503	6.82437501211564	5.77840266325036	4.63749956870314	7.7341144379229	5.22414049410793	3.93827391375086	3.09850852976367	5.51677390028465	7.65471870566092	4.38030455093368	7.63153719417438	7.3596831253275	3.2521924021721	4.1968540923356	0.0123691498505946	11.5743290522152	33.7061395436143	33.983631505329	38.7496332173291	5.3944229357278	3.97568504806365	1.32258931439689
37.7276162024543	45.7021044769337	39.3073300234907	39.2170684605583	44.8029029956419	45.0776588128923	40.0539028998348	44.7255574121796	39.3389296466617	35.1593077379538	40.2012453716496	41.5571516219261	47.3747915343404	37.9112093740394	29.9665795600272	42.267581451097	34.1791622022955	40.4525103665453	3.74093316373178	7.45382157508537	4.85877714540633	6.1498722915444	6.77387253676492	5.73810174348097	4.49273185175401	7.77429845171296	5.38888452393573	4.10530822870891	3.09850852976367	5.62388710147219	7.72300019410298	4.35121090415601	7.66003402535864	7.37326684071805	3.28660661557594	4.40580024004002	0.0123691498505946	11.5694965768519	33.8618257993047	34.0902746211045	41.3089006974171	5.43659624178792	5.36511314950238	1.26545196648326
37.8133640942462	45.7794432181586	39.3073300234907	39.1577614266846	44.8029029956419	45.0290890117852	40.149084938756	44.8567016359957	39.2526999578549	35.1593077379538	40.0584996168283	41.5412204046563	47.367633907692	37.9712021671565	29.9256917314811	42.1249381457039	34.297475447385	40.4525103665453	3.7869573929707	7.38357377593235	4.85877714540633	6.07023225005415	6.77387253676492	5.74048640463543	4.49829120497949	7.73289194361865	5.35288339955123	4.10530822870891	3.09347265401608	5.75584284516043	7.68681631979007	4.25888796363074	7.75977051574554	7.23408737563041	3.34400168359298	4.40580024004002	0.0123691498505946	11.6727606940526	33.78236353854	33.9881037041124	40.1315781428335	5.22608391921	4.08937798474941	1.20761300747264
37.8337934330543	45.8718749614392	39.34493910116	39.2109810477793	44.830628615848	45.0404511168998	40.1665751005204	44.8673368600358	39.2610287180429	35.1593077379538	40.0154515982278	41.5646964297471	47.2723426506965	37.9558993141248	30.0079364526475	42.1138347049888	34.2066597618365	40.4884699294501	3.75420345761354	7.48007609991413	4.96261160930425	6.0312151170988	6.82020758117974	5.80616882719562	4.58715612091956	7.82122108429438	5.28061454465379	4.10530822870891	3.25839751978393	5.76877557951843	7.65713361277667	4.22180282247787	7.74352500064847	7.38806868272362	3.24794054604047	4.66751709579016	0.0123691498505946	11.4648318310571	33.6997514479766	33.8254808548574	41.7365253247011	5.78305284812199	4.44865612387052	2.22552472098207
37.7290755892805	45.816710982077	39.4970506669492	39.1218405189594	44.8250812921781	44.8757196793064	40.1501365174718	44.9256569478156	39.2524244262291	35.3212765404993	40.0154515982278	41.6698539456337	47.4061960621875	37.8499427679883	29.943148314608	41.9467772300088	34.2993914845901	40.5323135360901	3.58836055512823	7.64277859727519	4.72203828459581	6.07280938703034	6.79804920185277	5.75438474724808	4.4712850311643	7.79726927356461	5.40087064242315	4.05751986034799	3.25839751978393	5.64315381466093	7.59969566980923	4.36928123597092	7.76569405810828	7.31858197295202	3.33753061412045	4.68571814113224	0.0123691498505946	11.4648318310571	33.6997514479766	33.8254808548574	41.8882730321195	5.69005762634669	4.01159732611128	1.44631034354622
37.8327781365848	45.816710982077	39.4921680412873	39.1218405189594	44.7830238060988	44.8080414222267	40.3618871548604	44.7832137538745	39.3836045741125	35.3124983366306	39.88795901552	41.5891769224393	47.3536255398042	37.8092873536257	29.9630777365694	41.8735451286794	34.5218191406486	40.5323135360901	3.65944943905117	7.64277859727519	4.84277028912936	6.07280938703034	6.78684086085524	5.78563987390695	4.46592345076874	7.76134828748491	5.45264496428687	4.04978699103617	3.13491179151869	5.50839131904672	7.67909662840751	4.37773277945744	7.7033644732104	7.26858842004442	3.31321968932773	4.68571814113224	0.0123691498505946	11.4648318310571	33.6997514479766	33.8254808548574	41.4831723287657	5.4942095414757	4.97367228705042	1.60296065501343
37.8177502633482	45.8530393327033	39.4443996499914	38.9500585300474	44.707404649534	44.711124745532	40.2189469136712	44.7899067346651	39.317984374725	35.2774721594477	39.8419884024595	41.5328211437839	47.2054909465373	37.9309597653767	29.8342306698644	42.0181281648475	34.494889548554	40.5323135360901	3.57910869884387	7.61121461785796	4.91438367315569	5.99689886544379	6.87201311928277	5.77021249645069	4.42854941505007	7.83164014348701	5.49467817866971	4.03602121682684	3.30162923772253	5.52795288957151	7.70782871454141	4.45109578466896	7.61583244507004	7.41121861868428	3.37091081300471	4.68571814113224	0.0123691498505946	11.4648318310571	33.6997514479766	33.8254808548574	40.7507474715103	6.19363022785605	3.65743696784951	2.08226542230245
37.8177502633482	45.9085197744697	39.3656538438216	39.1293447311032	44.7283836229147	44.7644601496568	40.2189469136712	44.7899067346651	39.2676925530501	35.3514556831942	39.7913667215937	41.6203512121896	47.0754489682983	37.8796404704446	29.8340047477744	41.926097591975	34.4322055171031	40.5451683985623	3.57910869884387	7.68618516991991	4.7981464844776	5.91644122880588	6.81295879860692	5.65302032928726	4.42854941505007	7.83164014348701	5.52315987424387	4.05927831190098	3.1009225293372	5.46250457482939	7.79841651486676	4.42544085854922	7.44698902733206	7.71759773726864	3.37755243206617	4.72882363497579	0.0123691498505946	11.3322929391121	33.6529336778638	33.8173063724771	40.3322322619915	5.68440945469833	5.12751751253387	1.75903412467946
37.7681004328302	45.9778529051	39.3444866568569	39.2420562862162	44.6648388911711	45.1061386876595	40.2907102077166	44.8164632067966	39.3053899265557	35.2313067728237	39.7657236386285	41.6899489495251	47.0686640273751	37.9065577877788	29.7644524365821	42.0204482765394	34.4322055171031	40.3757552940184	3.58798351314246	7.78023415801161	4.82462741121982	5.89358506096784	6.69589742677988	5.73311107352858	4.57212754171145	7.63284108945396	5.49890613036377	4.09850344945573	3.32413350111149	5.40521001985359	7.84716632248955	4.38347054537305	7.32768415419524	7.77749869235879	3.37755243206617	4.79552008320251	0.0123691498505946	11.2025682859994	33.6644096878887	33.8173063724771	40.2666801014306	5.65595730156979	4.84691923049821	1.68381245163657
37.7583541338525	45.9778529051	39.2370852744941	39.3495851952471	44.6979571474763	45.1607704060059	40.3173906479476	44.7345385537682	39.3843490806609	35.2529376668259	39.8703881063469	41.7350060839713	47.0686640273751	37.8082480578946	29.674716443028	42.0983133939761	34.4719630457199	40.3944796351699	3.51538282540678	7.78023415801161	4.88891253532222	6.15187932025456	6.63398534173564	5.80208351869565	4.58786067138091	7.757250899441	5.43127991025469	4.08383604621603	3.40984625542202	5.33367016424678	7.84716632248955	4.25747665616897	7.27743643495627	7.69741829632057	3.30673829685	4.70373628403659	0.0123691498505946	11.1151158711225	33.6084753093785	33.6666818183793	42.8187978075499	5.58961666462296	5.51427082339588	2.05983897609863
37.7583541338525	46.1423815843133	39.2459928329762	39.3202993859338	44.6979571474763	45.1607704060059	40.2993048750206	44.708842988807	39.479458520752	35.1225776580928	39.6885126693202	41.7342423107287	47.0611509319255	38.0722734920982	29.9435407702441	42.171474222369	34.4719630457199	40.2485552828541	3.51538282540678	7.6005539938037	4.90913740707776	5.96972847195447	6.63398534173564	5.80208351869565	4.67317998000358	7.59882974465713	5.48717325874776	4.17753860297999	3.34390359348386	5.27571115139344	7.835762248769	4.15810260584806	7.27210350638283	7.59733368216056	3.30673829685	4.65906622532261	0.0123691498505946	11.0032980290656	33.5401061377771	33.6666818183793	39.4246245574699	5.13432401808839	4.29080316697238	1.80679340068718
37.7496795193785	46.1780043600735	39.0701316431952	39.301502665258	44.6008425453771	45.338019905276	40.2390912417014	44.5423895433176	39.5165181246442	35.1453226984005	39.6885126693202	41.723245084164	47.1351450528571	38.0722734920982	30.0264078939713	41.9894033585593	34.5979935793723	40.2732722507605	3.49522147555505	7.58734575398753	4.86192945184021	6.09090843860088	6.71427707750198	5.62184124624765	4.67480223151373	7.66523507640563	5.49181944855881	4.21360234178853	3.34390359348386	5.05844622456857	7.80431074296924	4.15810260584806	7.30010139376639	7.69904335635788	3.29281003574368	4.69849900386299	0.0131168091183308	11.095271585062	33.4602350417955	33.7845191335725	40.1747626058343	5.58819396859306	4.53058938730729	1.85156502076683
37.7496795193785	46.3012430591697	39.0344836179073	39.3815964748295	44.5349754828559	45.2563753333935	40.210272337022	44.5891403802655	39.5165181246442	35.2435151626103	39.6650325621816	41.7527093131117	47.2938217956843	38.1144834696584	30.1184044656654	41.9174278566297	34.5901767614294	40.2112233130147	3.49522147555505	7.49929127411581	4.80205832565264	6.03826849418621	6.91387162695464	5.59652075420818	4.7081579072091	7.65478707062144	5.49181944855881	4.18189426664982	3.33466851791517	4.96575534335684	7.72961357272608	4.18396543373477	7.13264395996502	7.65991963899647	3.35344350728769	4.6269697368096	0.0131168091183308	11.2113686608575	33.3116110684692	33.6974671120681	40.5166121397277	5.54391784080399	3.15888145110534	1.65155401260312
37.7496795193785	46.2969869449952	39.0078381022777	39.3815964748295	44.6103212352724	45.2817865447866	39.909895628327	44.6192459794608	39.4541689395977	35.0965795629857	39.7298654943111	41.8126926284727	47.2289766223798	38.2876410937192	30.0677553147767	41.7730380677706	34.5389573685147	40.2795115448857	3.49522147555505	7.39707564009299	4.86306140585068	6.03826849418621	6.9747930657274	5.57232513927502	4.7573657916687	7.70703030039094	5.48772740948889	4.24801535940726	3.26034727076124	4.92730717684244	7.74122341987854	4.11655745012363	7.13774199357077	7.84147717067797	3.47579204474296	4.72251390321245	0.0131168091183308	11.0858393325896	33.368748352467	33.6761547760382	40.0164340476749	5.99162860186096	4.37796976985445	1.73912665058665
37.6885411290115	46.2969869449952	39.1075240609648	39.2706797491367	44.7995859168197	45.2817865447866	39.9606552627201	44.4501486849849	39.4008693029096	35.0391313425279	39.8535524741755	41.8126926284727	47.2289766223798	38.2635666209219	30.0930513356344	41.7438817915162	34.6979320909873	40.2561220958694	3.45855787016813	7.39707564009299	4.85622462523216	6.0325532193809	6.933697237049	5.57232513927502	4.86297504716141	7.7456736356408	5.25799629721823	4.21736740325053	3.20463125565806	4.92730717684244	7.74122341987854	4.14295683340004	7.01268705121267	7.85571481211637	3.45189783513296	4.66357535846465	0.0131168091183308	11.0858393325896	33.368748352467	33.6761547760382	41.1459130568593	5.88467090073044	3.88820694058494	1.62009631026576
37.6885411290115	46.5012084127803	39.1003079102135	39.2222220524397	44.7088023650667	45.2817865447866	39.9660450442508	44.6714268933977	39.3363880713964	35.1160599644967	39.7664089356956	41.8241610473195	47.2289766223798	38.1659634242644	30.0755954258158	41.7596741022786	34.6087897748886	40.3674208143784	3.45855787016813	7.48118061109821	4.59523413988599	5.94180681024875	7.01095059814131	5.57232513927502	4.80390181462338	7.7437323636914	5.26283916629609	4.26804697500707	3.31200505130699	4.76464939303494	7.74122341987854	4.32091342835265	7.10388188815346	7.94498304259328	3.42076854447023	4.64410341128817	0.0131168091183308	11.1182038176829	33.2835897625096	33.6303977404541	40.6032102832972	5.74241717275893	4.72620331094076	1.63983341249421
37.7899903445434	46.5012084127803	39.1376430210197	39.1056049622353	44.781951963534	45.2817865447866	40.2262692241066	44.6347208405897	39.2534452635921	35.1937809792196	39.7664089356956	41.8268150429252	47.3460682878189	38.1659634242644	30.2375753521195	41.7392433948928	34.706964480826	40.4913393941098	3.47805732959331	7.48118061109821	4.49238674499397	5.92115229355808	7.08451749885891	5.57232513927502	4.86122276446719	7.81990392199881	5.3952728733026	4.34195930775641	3.31200505130699	4.7163571752718	7.77735586475227	4.32091342835265	7.06875353647274	7.9183157076252	3.37001101505699	4.5139406845604	0.0131168091183308	11.1745597978178	33.4280003127775	33.6303977404541	39.3165299693489	5.14457757265941	5.14803711814409	1.27828163554431
37.9222365180089	46.7254646619053	39.0682051735205	39.1002037468994	44.7223306600689	45.2244072192245	40.359632765839	44.5477264766118	39.287581098337	35.1312041193758	39.8842666423389	41.8268150429252	47.222293240552	38.2377584831228	30.2559068338256	41.7392433948928	34.7993742114924	40.4645076730775	3.49885693532857	7.55251735285295	4.39463032692726	5.8236935777978	7.01943050824741	5.74929900664801	4.68773305707436	7.75927803926087	5.28876077135017	4.41554448520791	3.20410376409772	4.7163571752718	7.72529941019514	4.41797854219396	7.20124862351985	7.9183157076252	3.37196709307601	4.53517535946538	0.0107570149917896	11.2257409159001	33.4280003127775	33.7347159807252	41.0156648404582	6.03871854070462	4.73866357776448	1.51699175121872
37.9222365180089	46.6783406069383	39.0845009710248	39.1002037468994	44.6259000870809	45.243406684416	40.2394023706904	44.6105936342459	39.2883841388858	35.0837794482668	39.8577124074686	41.7707660918961	47.342665562746	38.1623837079868	30.2466570581792	41.8412716796081	35.0083022281683	40.5068949583343	3.49885693532857	7.52136871002865	4.26730942384561	5.8236935777978	6.99552165877025	5.51199853826391	4.54403749256869	7.98939767551195	5.22446411084761	4.40941950342303	3.27661197923008	4.5880218893441	7.64342330992979	4.465652763045	7.32238246822975	7.88587633877668	3.40317179331028	4.51887645398995	0.0107570149917896	11.2257409159001	33.4280003127775	33.7347159807252	41.6734695165101	5.37223145533022	4.71529387416147	1.468389722535
37.9222365180089	46.7994550513188	39.0845009710248	39.0991276131638	44.6621808252117	45.2444925243441	40.3032402363095	44.6105936342459	39.3368175350087	35.0819840818717	39.9010791258109	41.7707660918961	47.4470209607763	38.1000829770576	30.4250149212703	41.8034309298132	34.9510974206782	40.5865573116028	3.49885693532857	7.61995688820121	4.26730942384561	5.89392659601882	6.94995388938687	5.40808406829809	4.63793900640578	7.98939767551195	5.29504516873787	4.45604224282257	3.56867658858024	4.5880218893441	7.46184303491896	4.36529537900889	7.29706078807208	7.93059514537927	3.47792548309864	4.63817030909358	0.0107570149917896	11.3463204389751	33.3800578291839	33.7888310500058	42.1600409277236	6.14925118729827	4.39737325675731	1.62691626563915
38.0818335044344	46.7426011356736	39.1078463932893	39.0844753433599	44.5497885328802	45.3015534751344	40.2403988927048	44.6105936342459	39.3368175350087	35.0960410264322	39.7814370772367	41.6007156553705	47.3346544567453	38.1483024634953	30.3926000289481	41.9675885723996	34.9510974206782	40.6486039402577	3.40534942360929	7.57593277556407	4.23583607811864	5.97944430340512	6.88179669307057	5.35723369734996	4.69194807759448	7.98939767551195	5.29504516873787	4.4373012424508	3.58807664671262	4.6405755548485	7.41401231116238	4.41963996122236	7.31415704756804	7.87299744706958	3.47792548309864	4.53236179868023	0.0107570149917896	11.3463204389751	33.3800578291839	33.7888310500058	40.6760738178322	5.31432460823471	5.02040109642154	1.27761417936519
38.2278189514708	46.7893533860877	39.0912314940302	39.0512868980761	44.4852117643837	45.3271169684576	40.2889261118333	44.550805660121	39.4093279208848	35.0694296108757	39.6257323136654	41.6007156553705	47.4689219922448	38.2613962866509	30.3926000289481	42.1654628204569	34.9510974206782	40.7744093706642	3.53182514736661	7.47091181776973	4.37229215769405	5.98730880890273	6.84991341943604	5.40580411459507	4.68351772399571	7.99927783680163	5.49676936492443	4.34685471343899	3.69052945301025	4.6405755548485	7.32335970717225	4.42567171324233	7.31415704756804	7.87539837954488	3.47792548309864	4.52348467901567	0.0107570149917896	11.2496875524496	33.3800578291839	33.7888310500058	39.6664834356453	5.52087022580029	3.16821906536973	1.57719822146542
38.1173063454145	46.726276003576	39.1480195105729	39.0573570691572	44.4068259473692	45.4431036894829	40.4489103317636	44.5776789142807	39.4994977196068	35.2328034665365	39.5757135740117	41.427591529294	47.3475878094775	38.1899120967211	30.4480191092175	42.2418961748735	34.9510974206782	40.8129551318538	3.58017244711398	7.39540199803053	4.28011174668021	5.86844503282378	6.68216809086687	5.51320647694322	4.63997803683031	7.97399309379711	5.40633970455287	4.3057793006571	3.5680339410744	4.69607622019117	7.42446568947187	4.49604489330313	7.32647403882135	7.82016687650324	3.47792548309864	4.47878083602012	0.0107570149917896	11.1610789320203	33.494412576766	33.8267735694621	40.7513980224262	5.43136988173292	6.20204635542701	1.44695534022076
38.080564138106	46.6388485293188	39.2167144641149	38.9483489391591	44.4015119762154	45.5294948215865	40.4846338239535	44.7626365071595	39.4994977196068	35.1068558221588	39.6425836734789	41.4041688442105	47.587589234453	38.1486953014411	30.2995631662129	42.1666153213204	34.8051892028737	40.8737249372221	3.76386531932493	7.30834413655127	4.43318434199112	5.86700676916937	6.63766160731645	5.59159896571892	4.91498696957826	7.94602247899804	5.40633970455287	4.27911623596182	3.45184039741373	4.75244547601034	7.50946006423915	4.40832656602762	7.15346383482163	7.8574983404404	3.46629884681615	4.5465223839514	0.0107570149917896	11.2549101345764	33.494412576766	33.7440644617276	40.1226195164372	5.4060481796715	4.9387435686466	1.20506211525173
38.1231623371946	46.7223583812144	39.3540085469653	38.9483489391591	44.4687925805425	45.5172212415355	40.3827178540724	44.5967246086367	39.5988557016085	35.1457642086467	39.5519060677378	41.4041688442105	47.6702598707671	38.0601436406697	30.2810222074947	42.1666153213204	34.6450824918268	40.7933010797951	3.63206733962875	7.44261159211298	4.52352679095322	5.86700676916937	6.67007555580417	5.50771013803859	4.71342961712107	7.89666194835072	5.26163992109289	4.26612098529579	3.49263079791598	4.75244547601034	7.52581290741839	4.46586736408066	7.12586320923218	7.8574983404404	3.39656616318678	4.52670917669611	0.0107570149917896	11.213424725083	33.5525937344139	33.6929216976554	41.1287922168549	5.76141645068111	4.70295918833923	1.97499267655651
38.2655310563749	46.5203550729958	39.3540085469653	38.9099426778188	44.5593192538282	45.4633151117744	40.3595488095397	44.5967246086367	39.5813114790973	35.1457642086467	39.7561025664411	41.4041688442105	47.834996438854	37.9948592627724	30.2734848671931	42.1666153213204	34.5955131316441	40.8682467510583	3.62049825710024	7.34948554482061	4.52352679095322	5.95243394117988	6.73780685778021	5.505581167311	4.66137327669697	7.89666194835072	5.23013856510967	4.26612098529579	3.42493881808144	4.75244547601034	7.53631186995525	4.32960335457533	7.0184794265982	7.8574983404404	3.28343683438941	4.43827277971686	0.0107570149917896	11.1919319472822	33.5801865778488	33.6270810171156	41.5152125693252	5.39189542116887	4.13857955537348	2.04284345063926
38.3423240817664	46.5267994865379	39.4938802941985	39.0210223939783	44.4824430463874	45.3461559343435	40.5172498629327	44.7432324036151	39.5472709433755	35.1037063387025	39.7868204109214	41.3648620971554	47.834996438854	38.0374312148364	30.1313353440387	42.2484887557123	34.4928638586383	40.9910748748881	3.64311797045049	7.34394368278884	4.49910395206779	5.94382470727805	6.75373500667987	5.64777370710189	4.62170290291163	7.91238806998081	5.30977449138817	4.17692128883311	3.31835341861312	4.71590091224973	7.53631186995525	4.34140403433301	7.08878772148724	7.78811158830376	3.22204499441194	4.40725606141791	0.0107570149917896	11.3278269980455	33.4120148910774	33.5984193113037	40.3702919384488	4.84403979337611	4.30302788947921	1.27143391756715
38.3959352241983	46.6188293090435	39.6179815938581	38.8367591988935	44.4918285173127	45.4181566237954	40.507273181958	44.7432324036151	39.7756229645755	34.9755532683885	39.810798438636	41.3648620971554	47.8157433247238	37.8915849093267	30.0296023973421	42.2973222332047	34.3658581017798	40.8926041504322	3.50839700108166	7.312368362989	4.52125270592821	5.96143902929738	6.69507654816589	5.72692121232374	4.70188838044141	7.91238806998081	5.47992649094769	4.27245954483595	3.38508431022085	4.71590091224973	7.41860701250232	4.35136530434652	7.1283053026548	7.78286491355676	3.38664684956501	4.39087700789603	0.0107570149917896	11.2965495134549	33.5035374597492	33.6402621567618	39.7727083903247	6.31136911119608	5.00032267410738	2.02799099497367
38.3455741825532	46.6468041361155	39.6179815938581	38.9034149998363	44.4777465323128	45.4814895611113	40.5000840570685	44.7432324036151	39.763329715192	34.8278820412791	39.8021655180911	41.3844501261076	47.8329162538794	37.9052225156115	30.0629677520877	42.2766592502633	34.2124645086523	40.9004266850472	3.54656750981129	7.26741076672986	4.52125270592821	5.96511951981235	6.7127325602216	5.78424279350801	4.74721376312342	7.91238806998081	5.41784740765338	4.08998016604935	3.33768450082047	4.80628925214306	7.49974894686446	4.47436908774596	7.02259884816471	7.76858345741426	3.46121210785337	4.37332979030899	0.0107570149917896	11.2965495134549	33.5035374597492	33.6402621567618	39.9855544764925	4.90464675749487	5.53052785736526	1.49815004933962
38.2384209606835	46.7486975117531	39.7201439103964	38.9293383705084	44.3678012940535	45.4796119727813	40.3812592205641	44.8802279342546	39.8802698563384	34.8688566434009	39.8021655180911	41.4502582883104	47.7806471502011	37.6960996730953	30.0583118571487	42.2766592502633	34.2342748114758	40.9894943038099	3.51819712814257	7.25127342555238	4.75083242881682	6.00554074564075	6.77610702484031	5.79231639352868	4.67157445239416	7.93747346974135	5.46882132827233	3.86808212353172	3.33768450082047	4.83879804061294	7.37491616768924	4.41638811234113	6.90900317524852	7.76858345741426	3.51781906593788	4.36371016532963	0.0107570149917896	11.3243552969243	33.4695364762301	33.4604671225263	41.0141943239567	5.93511225783992	4.55653016759131	2.34759947038627
38.1043405871988	46.747297220774	39.6373070606798	38.9176331010022	44.3158219188857	45.3772062914071	40.540534135126	44.810953999819	39.8835559791663	34.7902972844331	39.88796389155	41.40583424133	47.8502160292165	37.7630661093914	30.0221710687856	42.2117414178788	34.370836960671	40.9894943038099	3.57449934809114	7.41896525150609	4.67349289194289	6.08563654281217	6.81181504215083	5.87304050313256	4.6368310317223	7.88259046936913	5.56950434096885	4.07003446236587	3.32172549519187	4.89052529598018	7.39188251296847	4.45625441601517	6.85933686382581	7.80946275895663	3.56837320844262	4.36371016532963	0.0107570149917896	11.3243552969243	33.4695364762301	33.4604671225263	41.6172630664054	5.69300165923682	3.98660235885887	2.0072566289616
38.1864097093879	46.7233997163734	39.6572356889214	39.0474810351312	44.3808742944642	45.367864047266	40.5080130435268	44.7539191827785	39.8835559791663	34.8531601079483	39.8865397031	41.3791210778662	47.7733398006627	37.9629718512616	29.876120466776	42.1332444219257	34.3957008539268	40.8549692239438	3.61337560155014	7.29575685866392	4.62755487925497	6.15273456641596	6.86874044639807	5.97846514366997	4.67329211589923	7.87948544752535	5.56950434096885	4.07728556339114	3.44397650538746	5.01243878724113	7.40754220229777	4.3504856475909	6.64614216722245	7.91666473306348	3.38595223543082	4.48460576772264	0.0107570149917896	11.3243552969243	33.4695364762301	33.4604671225263	40.3992580620159	5.73865775587669	3.34139954908501	1.5376985252262
38.2387630691173	46.7406142233135	39.8771708799856	38.987677396904	44.4532751242139	45.2892703479057	40.3881369995278	44.7539191827785	39.811254772364	34.9186021347877	39.7757272560607	41.3791210778662	47.6952758969357	37.8654593188967	29.876120466776	42.0822582533228	34.3957008539268	40.8041992155707	3.67997572537082	7.44082088621526	4.67600473183445	6.11664222559412	6.80733160149088	5.79549126104702	4.63235353993661	7.87948544752535	5.61854263197087	4.1348606477339	3.52012921776584	5.01243878724113	7.41039486900808	4.53060328570672	6.64614216722245	7.78855487376223	3.38595223543082	4.47759361024463	0.0107570149917896	11.3243552969243	33.4695364762301	33.4604671225263	40.479278548594	6.26887424521762	4.8042431880969	2.87639425920607
38.2033699720538	46.7897700412648	39.8085823762699	38.987677396904	44.4532751242139	45.1674597575733	40.432521770481	44.752597236826	39.811254772364	35.016483626728	39.7757272560607	41.3791210778662	47.7573496209055	37.8306320713695	29.9847315238675	42.0925725880504	34.4295728065909	40.8041992155707	3.75114586740542	7.63395316806031	4.65581258842042	6.11664222559412	6.80733160149088	5.65741846865604	4.72434807671183	7.91358941837209	5.61854263197087	4.00782088985434	3.52012921776584	5.01243878724113	7.34863395523029	4.39921509462092	6.69227454135866	7.7419437048884	3.35156937944741	4.47759361024463	0.0107570149917896	11.3243552969243	33.4695364762301	33.4604671225263	41.0029749859914	6.08681000842977	5.14717700342943	2.15867592347005
38.2090362548229	46.6751347611102	39.7074318159888	38.8438972405555	44.2729404270533	45.1601130356448	40.3440987854375	44.7821760209208	39.7624626634157	35.1013247820461	39.6643894776899	41.3791210778662	47.758629259512	37.8051052214057	30.0531022080743	42.1835528149234	34.4295728065909	40.8041992155707	3.79056075557411	7.66025227497773	4.50406445944579	6.07946652184572	7.02480739865782	5.44690058409102	4.65907578626683	7.9361278054392	5.56433477995404	3.98596304458947	3.57499926895119	5.01243878724113	7.43538603405115	4.60154482603338	6.75011402387381	7.76910096243884	3.35156937944741	4.47759361024463	0.0107570149917896	11.3243552969243	33.4695364762301	33.4604671225263	42.1562821156637	5.44387550598135	4.53496813251015	1.40019814212668
38.1232752164764	46.6778973119331	39.8098781881805	38.6538046941192	44.3675747426666	45.1609769064031	40.4897430464086	44.7821760209208	39.7403735956485	35.0416281658171	39.6643894776899	41.372780947733	47.6715451172501	37.9614091119491	30.1528463320034	42.1537124534224	34.4295728065909	40.8041992155707	3.72770268781314	7.68250819835399	4.56222181697576	6.03670211882333	6.98258890576117	5.3292183719892	4.61719667364659	7.9361278054392	5.47222562314591	3.99712788226275	3.57499926895119	4.93786272433636	7.4571769709876	4.61089196340547	6.79292537748208	7.85192152847301	3.35156937944741	4.47759361024463	0.0107570149917896	11.3243552969243	33.4695364762301	33.4604671225263	41.4789704208794	5.58030676904891	5.16758644859626	1.94719110849519
38.1232752164764	46.5748275354937	39.7951198062121	38.7609861916914	44.3675747426666	45.1928062266305	40.6585134949573	44.7757928338005	39.7954041425493	34.8659975301728	39.6643894776899	41.3165644776064	47.7019696931549	38.0073073713168	30.272097235258	42.1108997893144	34.4140649981924	40.7722457242616	3.72770268781314	7.60788805551139	4.50921182675974	6.06603973866808	6.98258890576117	5.40357571418585	4.64803960309064	7.93548581577131	5.64830837124298	3.9577984911527	3.57499926895119	4.90050818570086	7.55726439565969	4.55952097426918	6.75061716538564	7.80839130812716	3.43260140097328	4.40518844964321	0.0107570149917896	11.3243552969243	33.4695364762301	33.4604671225263	42.2126437097509	5.74815553403413	5.23554686714034	1.5981753485027
38.084397409703	46.3865501287495	39.7951198062121	38.9451815397606	44.3469117845022	45.1928062266305	40.4907280743962	44.8154040214846	39.6982312244937	34.9313681756322	39.7127403068623	41.4908076064929	47.6465465030619	38.0674482458583	30.3164348387636	42.1575950737819	34.4140649981924	40.6133346665901	3.59926704522276	7.53195595399152	4.50921182675974	5.98449810217489	7.02811809621123	5.40357571418585	4.75297538320006	7.97564220354082	5.6193286628183	4.05913504228003	3.51704794080802	4.79547151401824	7.52939395050215	4.45195877010704	6.65799756108139	7.82593349929483	3.43260140097328	4.40458430740651	0.0107570149917896	11.3243552969243	33.4695364762301	33.4604671225263	41.9511895920401	5.86990294574923	4.84693693051746	1.33343301091733
38.0682709785554	46.4357522082015	39.8291190965906	39.1535997478082	44.2679464264499	45.1928062266305	40.5309400847734	44.8154040214846	39.6982312244937	34.9643551996703	39.7127403068623	41.3882552586986	47.7377518480257	38.1551678868239	30.3739291652439	42.1742695390433	34.3747839452309	40.565746779602	3.60561238158259	7.63833462421347	4.57734540061892	6.03680480231703	6.98533742861806	5.40357571418585	4.60569794870207	7.97564220354082	5.6193286628183	4.19931877102316	3.51704794080802	4.90030479840379	7.38715326873039	4.51438889265782	6.7309758086448	7.64327243294922	3.44506536967818	4.41958876268892	0.0107570149917896	11.3243552969243	33.4695364762301	33.4604671225263	39.7862984268975	5.24363283726972	5.65615929592299	1.63367498539329
37.8553140277206	46.3877594094312	39.8926988214623	39.1184232284979	44.2875508425371	45.345813370531	40.595914953591	44.9055080416343	39.7380957335816	34.8982888056188	39.7445735787344	41.3882552586986	47.5854060653999	38.1114161103654	30.4409774097584	42.2461537768787	34.3747839452309	40.565746779602	3.7663525950462	7.36336275195826	4.52967818656401	6.23193684080127	6.9234174663534	5.41528766540618	4.69568089444398	7.94703687981004	5.61364800541425	4.04260815075444	3.37975528004848	4.90030479840379	7.50450190810811	4.35518529104234	6.67122277690988	7.89145069261543	3.44506536967818	4.41958876268892	0.0107570149917896	11.3243552969243	33.4695364762301	33.5106725383294	39.9706117631405	5.29614368077731	3.96132577693826	1.39142388819086
37.912618313066	46.5188033035584	39.8650398133664	38.9649216848051	44.3318977075161	45.1863997847072	40.3832894649225	44.9055080416343	39.7380957335816	34.776267847011	39.5519602872167	41.3882552586986	47.5403124639426	38.0171936586679	30.4957975526562	42.2149638958019	34.3333446004202	40.6161401076627	3.68781152831703	7.35915330105179	4.5269922591889	6.10516496212732	7.01663700144468	5.3797823951631	4.67539593756906	7.94703687981004	5.61364800541425	4.14960124499062	3.32651932784852	4.90030479840379	7.63425834284892	4.44646607679293	6.71638693106466	7.81148682225861	3.44448383362623	4.56365061158704	0.0107570149917896	11.2061465731956	33.5199711158867	33.537156411125	40.463881379969	5.41138967400239	3.93802861942411	1.25413865045625
37.7520892495649	46.6913164910831	39.6824880811705	39.0002656614643	44.2928291824434	45.2208351510373	40.6010582370561	44.8851716713426	39.7380957335816	34.8762328618063	39.5519602872167	41.3173008221377	47.5306643888713	38.0171936586679	30.4584826748539	42.3560022546366	34.3192712241904	40.6794409650233	3.66333701644893	7.50906319887977	4.48541375081642	5.99925600950826	7.02649066922874	5.39532862802456	4.63697883230283	7.84340248913989	5.61364800541425	4.31767601551145	3.32651932784852	4.83482436929489	7.65156595878431	4.44646607679293	6.70138035918257	7.67065601335173	3.51463755251117	4.68705302129977	0.0109475815499542	11.2114739431303	33.5414902050015	33.6122117582602	39.1746931861748	5.32403535935244	4.44374257070818	1.41994914646222
37.8050514683511	46.7910641867673	39.6824880811705	39.0985627400108	44.2295377316088	45.2933575948876	40.5482013757741	44.9873221649398	39.6355761399088	34.8762328618063	39.4303816534472	41.116734254495	47.5567251000819	37.9459693326683	30.4774216152166	42.3560022546366	34.3091624432438	40.7360894386882	3.62330238394218	7.5571325279955	4.48541375081642	5.93071946902815	7.07021519504991	5.35180494222267	4.51102474765113	7.82691990550562	5.46092709256459	4.31767601551145	3.45751837064223	5.00138136752081	7.66979295143946	4.47674427845535	6.68565303436405	7.67065601335173	3.42399058627908	4.68806110927497	0.0109475815499542	11.1091979219675	33.5414902050015	33.6122117582602	39.8902034553542	5.13977819740789	5.23554797119896	1.57031268565456
37.8012143034139	46.9397634488043	39.6235380108258	38.9828036113055	44.1839742022167	45.3841766213482	40.6124138013588	44.9873221649398	39.6355761399088	34.6423742637977	39.4444881840142	41.1486355513071	47.5567251000819	37.9639966153486	30.5192834510731	42.3131188418409	34.3091624432438	40.6024434772035	3.80023443032494	7.68868742165988	4.41980232649548	5.74303890130009	7.08125031293295	5.33579519278522	4.36366166290273	7.82691990550562	5.46092709256459	4.2468932880671	3.44181406654663	4.96611860539787	7.66979295143946	4.50769989605736	6.55857348645365	7.73993118348594	3.42399058627908	4.78122171580887	0.012252011773629	10.8652530638379	33.5986813411969	33.6122117582602	40.0743809292347	5.36444268706203	5.17679370495383	1.87180073625749
37.8403816156988	47.0471249379849	39.6895074994241	38.9828036113055	44.0283565757599	45.4527086243543	40.6124138013588	45.1027264442319	39.5646488840452	34.6423742637977	39.5606468515233	41.1486355513071	47.5177461356473	37.906151003407	30.4735856180204	42.3165521844785	34.325916850767	40.5045224099141	3.85153420263779	7.69356921877092	4.53254008883659	5.74303890130009	7.18054317657939	5.46527187816247	4.36366166290273	7.72262080411042	5.4395591705605	4.2468932880671	3.43474481823032	4.96611860539787	7.60518513942763	4.48095853815292	6.65491281456688	7.43550208506334	3.45484350495166	4.62873317324875	0.012252011773629	10.8249582026079	33.567449746134	33.6484343857669	40.5658621802887	5.87053494515387	3.5788754476419	1.71938343383099
37.8403816156988	46.8555982018271	39.6895074994241	38.9828036113055	44.0471012623365	45.5510196494179	40.4193671795453	45.0656416733356	39.3460496790077	34.6423742637977	39.5667140875162	41.1482505941546	47.6281116103799	37.917223240384	30.3579973347768	42.3165521844785	34.4081651201885	40.5045224099141	3.85153420263779	7.55720299250634	4.53254008883659	5.74303890130009	6.97280778581562	5.47713107768844	4.34916161954093	7.66368082682049	5.44540358867399	4.2468932880671	3.3919364118036	5.08818996857223	7.62372057610384	4.46938706918497	6.63387894445488	7.43550208506334	3.50292548237145	4.62873317324875	0.012252011773629	10.8249582026079	33.567449746134	33.6484343857669	39.6019328545327	5.05482037507335	4.50835138290678	1.8704779492253
37.8882176860096	46.9301327786078	39.958305058528	38.9990544335493	43.9578509477237	45.654220885584	40.273224513254	45.0656416733356	39.4524467377683	34.7232614042177	39.5698868805461	40.9826133061894	47.6281116103799	37.8618554025779	30.4660023480394	42.2548532689283	34.2473013886077	40.5423727021626	3.88315100474146	7.57599019142216	4.62818511258747	5.7665068228315	7.112161128303	5.43793886703652	4.44579294419693	7.66368082682049	5.48482024599081	4.19835940307351	3.33439156995182	5.01857433712269	7.62372057610384	4.56431578344621	6.56217498333922	7.39543097388726	3.54134578476392	4.62522713475905	0.012252011773629	10.7083340552436	33.7717292608453	33.6484343857669	40.6690477012682	5.92578526646083	3.95768789339642	1.22712406319484
37.8882176860096	47.0756073643814	39.9830868612947	38.9230198014679	44.151955809071	45.6452084464627	40.2846211662932	44.9498840694425	39.5266207858352	34.7408172121381	39.4047520894173	40.9236747604379	47.5990953641989	37.8141980412816	30.4025949662943	42.1810762658817	34.3080659074397	40.5064939397434	3.88315100474146	7.70154405566474	4.68853225264423	5.84713327234867	7.02956610898449	5.39873313963615	4.41811264036979	7.6974001833465	5.36762439509425	4.09683946120094	3.3944638953293	4.89210924298643	7.47015258803355	4.50094278265857	6.60913564822197	7.30561601214339	3.52305472468078	4.84116263527238	0.012252011773629	10.822406265225	33.6854847617978	33.5627378439827	41.9656141265737	5.45506634758887	4.89225151003884	1.4938812107531
37.886008482614	47.0159400969602	40.1701914430545	38.8864261705214	44.2087479590651	45.5695093904103	40.4210199540593	44.9370288819956	39.5550176532803	34.6753208829625	39.3250853056604	40.9806986409163	47.6602051112868	37.8173648061599	30.3822508516354	42.2411750346119	34.2181577497833	40.3898842301667	3.83747872767784	7.85854571127917	4.98539447935849	5.7171771641576	6.96625700811381	5.44313696519848	4.47992315375176	7.60979434211053	5.3868583862196	4.05827841723792	3.34365316392843	4.85258218951878	7.49755261675203	4.72529372672952	6.65234048602919	7.40713118723101	3.50725003125453	4.81562228316077	0.012252011773629	10.8408820872371	33.5253236815126	33.4056097643465	39.5710506548262	6.32871749313986	5.048060122446	1.6572517362155
37.9442212163329	47.0467244710538	40.2615174232694	38.8448503927365	44.3007710266659	45.5695093904103	40.3390785959244	45.0386656450617	39.5004474235947	34.6753208829625	39.1443521978053	40.9806986409163	47.6481970040566	37.8171517176086	30.2072307825926	42.2966852570174	34.2435298735853	40.4515680162848	3.99791125351466	7.73370554595049	4.98695629147282	5.78768032412073	6.80412432072167	5.44313696519848	4.43063760637633	7.64656250663479	5.21885563577868	4.05827841723792	3.37167953568524	4.85258218951878	7.55936318161242	4.75518222450356	6.56846452142171	7.41548424227971	3.36738858197926	4.75889223394892	0.012252011773629	10.8408820872371	33.5253236815126	33.4056097643465	41.2139264771807	5.73031549891546	5.27875648042218	1.39454203351363
37.9596933382564	47.2005973441773	40.2615174232694	38.8448503927365	44.2848311746752	45.5125035451327	40.3390785959244	44.9536487244015	39.5960656677662	34.519224174552	39.066672213602	40.9255012719073	47.7808948561662	37.8872730328724	30.2802420740988	42.2623504762994	34.342413255906	40.5650480817729	4.00921785330111	7.95621455123902	4.98695629147282	5.78768032412073	6.91797494114082	5.41931305846332	4.43063760637633	7.57933558117343	5.34708042659966	4.13969711779848	3.34624430425079	4.85903600301433	7.34370988849605	4.70848703922863	6.63428176509132	7.32255215543844	3.5164500542639	4.81294842853837	0.012252011773629	10.6998385979264	33.4660379754156	33.4520851067017	40.077100668097	5.45544501613584	4.62892178054168	1.28239311484555
38.0198701743846	47.3209088041658	40.1514560944986	38.8220312256378	44.1971403777422	45.4757432677814	40.3390785959244	44.9090491613348	39.7396479888554	34.5822888746709	38.9240422996565	40.9933452244992	47.7116816938212	37.9725315226822	30.3026494025346	42.295230554094	34.2619530881366	40.6612529218866	3.95655784534235	7.90426745107379	5.13687596922005	5.83484514199317	7.01831598347985	5.45715717765741	4.43063760637633	7.551316471628	5.18740029886398	4.17093387401673	3.3507102931011	4.98078434176351	7.33983357732298	4.64874259199299	6.52978226148868	7.35517994969082	3.44515167468963	4.91241452838261	0.012252011773629	10.8954030618246	33.5475838256562	33.4520851067017	40.1462280841347	5.00840466105315	5.18399864101074	1.64633743075555
38.0334971613989	47.1890883915325	40.2060447271098	38.9151090499157	44.1971403777422	45.3298502597051	40.2914390183989	44.8483581258427	39.8146212648615	34.4141240528564	38.860480911599	40.9371925369757	47.8412634788546	37.9227003667207	30.4405628463447	42.3939361108712	34.3035489223122	40.494655221719	3.79969890842766	7.98166240209387	5.26897223534656	5.90983017950763	7.01831598347985	5.49595308015763	4.51204208744	7.51655317285661	5.16917257106217	4.07689686983983	3.37469583162658	4.88619107611289	7.2220436624557	4.52153143830432	6.63717418790656	7.43967529574721	3.48310808601855	4.91001080828237	0.012252011773629	10.7915016572084	33.5630534194796	33.5593930016464	39.8270518402528	5.29449153280007	5.50294984580389	1.78501254328998
38.0392602601577	47.1890883915325	40.2055405204573	38.8889872367857	44.1752304389173	45.3695673769332	40.274871959325	44.6650719744204	39.8118965168985	34.5862336078878	38.7790083994661	40.9371925369757	47.9553283419069	37.8101219837674	30.5745829390379	42.4047869615022	34.2494200657923	40.513028987653	3.85675724142911	7.98166240209387	5.24034554344413	5.76770920820215	7.06879099945397	5.65920371928861	4.5980910004278	7.59679454533519	5.19767262706704	4.0555179376727	3.41543265999786	4.88619107611289	7.35054913773093	4.59964516852868	6.64019804091752	7.50415422572332	3.39364621552745	4.93822430125081	0.012252011773629	10.8856123110884	33.4598883779215	33.501160011678	40.7303754343345	4.94062507824053	4.36808484366868	1.59708302212174
37.7739922072134	47.1890883915325	40.2354273492006	38.9521458238535	44.3218236564065	45.2888878896415	40.2479873575667	44.5616712540914	39.9241971840135	34.5862336078878	38.8702634908926	40.9619314026234	47.9016420163259	37.7476758121019	30.5745829390379	42.3395029051504	34.2494200657923	40.513028987653	3.92733858182068	7.98166240209387	5.19577701272609	5.97029688985506	7.06125150441205	5.65500466131749	4.67508691811751	7.57548230769558	5.23773280317906	4.0555179376727	3.39514052118489	4.91472041239941	7.42820100456638	4.56340080126485	6.64019804091752	7.58715897301798	3.39364621552745	4.93822430125081	0.0121240191886608	10.9044342097545	33.46005009322	33.7061177592977	39.0958462810352	5.64508648499592	3.84512864745947	2.08570698331936
37.9267447879457	47.1890883915325	40.3066917667074	38.9354617669116	44.3778288256102	45.3022748452803	40.1976095620164	44.7681670982085	39.9529873507536	34.6874657717106	38.8365656647931	40.9048124266152	47.9325456026322	37.6201367884186	30.5713319250906	42.3795020055597	34.2494200657923	40.513028987653	3.78765924134541	7.98166240209387	5.20290366750044	6.13023806181443	7.05385050474115	5.74627176030027	4.62278404222598	7.53511504893392	5.08580782684164	4.13672993727813	3.36244860992625	4.91516281610211	7.34760470864296	4.73282474658016	6.58313038156076	7.56868357781993	3.39364621552745	4.93822430125081	0.0121240191886608	10.9044342097545	33.46005009322	33.7061177592977	38.351590995644	6.57596985337537	5.33920918094405	1.65344766043014
37.9267447879457	47.1890883915325	40.2760338232087	38.9354617669116	44.3208625504683	45.2795297296796	40.2004494603001	44.6416938037276	39.8676518586838	34.740663948212	38.8538243524755	40.9511606548938	47.7757606617804	37.6768302359201	30.4324933255732	42.4232084063206	34.3178793227881	40.507462255928	3.78765924134541	7.98166240209387	5.09110465555588	6.13023806181443	7.0506153502482	5.76943717899418	4.74533580231531	7.5905835026518	5.05546250929211	4.11176714031579	3.44506550997213	4.88254593691161	7.33079499475488	4.68556216792446	6.61595250269304	7.56436313225338	3.24874989707432	4.94291927096187	0.0121240191886608	10.9044342097545	33.46005009322	33.7061177592977	39.5118723671531	5.99705199616469	6.04950067447638	1.4896319741548
37.9520616436044	47.1948512456526	40.1777473429621	39.2121751578806	44.217856123918	45.2795297296796	40.1480514075183	44.8334986697194	39.8541465187212	34.5700823845733	38.9727917094742	40.9963727111132	47.7652505274462	37.7615327165928	30.4980203807014	42.3606619180996	34.3049512209298	40.5920484792724	3.85629099939602	7.95450438536595	5.14852115576365	6.24220264951459	7.02993377552958	5.76943717899418	4.53973290105063	7.54235328891022	4.96668578307446	4.22038522738224	3.35412619274606	4.94277302282629	7.23831565629706	4.54962623649497	6.559009846289	7.42385593258096	3.0799494280478	4.97400314810511	0.0121240191886608	10.9044342097545	33.46005009322	33.7061177592977	41.0302532386863	5.72264870565811	3.83491162898739	1.39884410505413
37.7529504906553	47.1190106655585	40.0237196349091	39.2584886809989	44.2928967016174	45.2795297296796	40.0150648977583	44.8496909243227	39.8145433686781	34.5700823845733	38.9254249432174	41.071637981019	47.9743548226288	37.7769633054528	30.2305155405941	42.3891467826152	34.3049512209298	40.5920484792724	3.81415463586873	7.95423289619196	5.36408321637907	6.18163497573577	7.09202448649377	5.76943717899418	4.48418687769623	7.57925543804137	5.06643262763526	4.22038522738224	3.377632891098	4.90201414642213	7.29803725357004	4.43804609257841	6.63331649331241	7.38116741560276	3.0799494280478	4.97400314810511	0.0121240191886608	10.9044342097545	33.46005009322	33.7061177592977	39.8330980950649	5.22414697016217	4.75535622447684	1.56599350810359
37.7529504906553	47.1556598580146	39.9358196951563	39.2178305372002	44.1595920149311	45.2956459209447	39.8906464225039	44.8526436475952	39.6632080465166	34.5700823845733	38.9947635074989	41.1469856148368	47.9730628858065	37.7769633054528	30.1442167383739	42.3891467826152	34.3542251952964	40.5251202401686	3.81415463586873	7.89606870681749	5.24193978044979	6.1439075198563	7.07597291865419	5.72851401473847	4.46381608454806	7.58168910743305	5.15370777459254	4.22038522738224	3.40138727763713	4.85988664727237	7.17241818100515	4.43804609257841	6.77321119891151	7.38116741560276	3.20762873806493	4.92145219329478	0.0120182834627121	10.8070013327306	33.2742600360618	33.7061177592977	40.1861345687523	5.13178497828071	6.52689972574699	1.82166883540707
37.7529504906553	47.0781460078657	40.110966735616	39.2178305372002	43.9560901759316	45.3761915976921	39.9006487870975	44.7373370282012	39.6668309299245	34.5776871374913	38.9515767808067	41.3809943499351	47.8571796671403	37.6816400976357	30.082739238233	42.4849702386518	34.3075624628204	40.5251202401686	3.81415463586873	7.86900921884553	5.19110173090959	6.1439075198563	6.96294196739847	5.69826977107147	4.47195574301682	7.60003636301212	5.24830311361686	4.33210099220398	3.61596302163124	4.98648119196043	7.28211200610609	4.48822500786329	6.63301755728713	7.32921891268858	3.32897170107073	4.92145219329478	0.0120182834627121	10.9859432748329	33.2742600360618	33.5482881398115	42.1212821203074	4.95281057310543	5.19036024390345	1.23593743846541
37.8070328052333	47.1733393798979	40.3670282741312	39.1887384752709	43.9477631146836	45.3761915976921	39.8478234290094	44.8182347874376	39.7096956359189	34.5776871374913	38.8225583634887	41.3885004381832	47.8267733529921	37.6614718371412	30.1781723625106	42.4952439906152	34.2627043383478	40.5936186172958	3.7791103521967	7.77868181823844	5.05097728532332	6.19531354216932	6.86459850204941	5.69826977107147	4.46158436984461	7.70531857542913	5.2338284663505	4.33210099220398	3.61465465230675	5.07604163140839	7.41102463170875	4.53325257814565	6.55922822143762	7.25859521659465	3.47771708502425	4.95183097528653	0.0120182834627121	10.9758360928619	33.3741942346074	33.3781658401073	40.8193427428936	5.63715982577322	3.92936768381991	1.22808706027091
37.6187829602488	47.0548744123162	40.3885389666992	39.1496483134393	43.8298659557542	45.3761915976921	39.751671451627	44.8557197361521	39.6698539194058	34.2688421066107	38.7001322747692	41.3885004381832	47.8161747013704	37.5693839198554	30.0665727771347	42.5558994455115	34.2215027780255	40.5582989755356	3.79462862398514	7.75283128618551	4.93957662956862	6.33164631821258	6.78974154937526	5.69826977107147	4.42728724969624	7.73141742052832	5.4462621693822	4.25714522063148	3.78465545400565	5.07604163140839	7.62984136406811	4.45385386858023	6.61440857399421	7.33701728647399	3.41954976571083	4.89716675853261	0.0120182834627121	10.9301289407095	33.3885996483511	33.3309753679688	39.636921587834	5.6535758921352	4.65544203525644	1.76863891523869
37.610337807572	47.0524518380535	40.3885389666992	38.9431655978443	44.0061890341043	45.4187440769464	39.9458959683404	44.7501992037213	39.7605207964707	34.2544168426987	38.6825016701978	41.4160274106016	47.9658162139503	37.7382628380561	30.0736723955446	42.4895829257947	34.230601894062	40.5307720767629	3.82111394487644	7.79794259022441	4.93957662956862	6.59317532630236	6.76206505983446	5.68876207195033	4.53143734388543	7.85149024581863	5.60855771980163	4.19191441433524	3.71579949342004	5.13891320896567	7.4735652430207	4.41678162073911	6.76836570074953	7.2865455957744	3.48488852957408	4.71253387276647	0.0120182834627121	10.966536969389	33.4587764016034	33.3309753679688	39.9208720514757	5.65126572035523	3.92522770075731	1.36531230963809
37.7070518062621	47.108693755905	40.43630237022	38.9792349385103	44.0079083999362	45.4925774863931	39.8383732289947	44.690516889801	39.716750197595	34.2729729165036	38.5981246312464	41.2019044145423	47.9418721386523	37.7177056874934	30.0995034183776	42.3743573806284	34.230601894062	40.643126690276	3.83496548909258	7.89099202702178	4.88182391666156	6.59630292502694	6.65525956933277	5.78162130987765	4.38398275568465	7.81972952803678	5.53463336047863	4.08341319928464	3.54305018933681	5.26564323622151	7.53620431107308	4.43635660911593	6.86721296068442	7.24155042366214	3.48488852957408	4.75702089348751	0.0120182834627121	10.9814253744224	33.3125932473598	33.2205560644604	38.1369819847409	5.57554093375962	5.27426969941938	1.8503675708755
37.7070518062621	47.108693755905	40.4515657651928	38.9292463439801	43.9512768544171	45.4830576976263	39.9596335970672	44.8033021312872	39.6557877120376	34.3965894236342	38.6306527021041	41.3105665550132	48.0247969892572	37.7177056874934	30.134017980406	42.369615793677	34.230601894062	40.8186733538853	3.83496548909258	7.89099202702178	5.0459495016664	6.45040601984761	6.676062407012	5.74559283113889	4.50595891809307	7.84576844441998	5.50737934921153	4.03626287614448	3.58540866734401	5.19666018670684	7.3869165320518	4.43635660911593	6.98049970644965	7.2632319075952	3.48488852957408	4.81024304458015	0.0120182834627121	10.8020891433735	33.3317744504676	33.3177866909355	39.1590530218199	5.27868464028638	6.30159773187296	1.43114636482775
37.7500471792807	47.080596925192	40.4245967238535	38.9064620814734	44.1106945622659	45.6535556309064	39.9820323096171	44.6926320527431	39.4063404537874	34.4158566192216	38.5550948562125	41.2191226558465	48.1600680996323	37.6952823821648	30.1817360351628	42.3554261407256	34.1366257034418	40.8826117314231	3.9706864053875	7.96803578541015	5.04340918923517	6.16022329643326	6.7521757772744	5.79137421533	4.50888313454369	7.79846439759349	5.6729771900255	4.10761676738446	3.60978818395292	5.25325290886814	7.35662486870554	4.53794886931066	7.08703461131635	7.10130801498499	3.37995707344174	4.7996031377051	0.0120182834627121	10.6738491624881	33.3431872093786	33.2593186282588	39.8164677402927	5.63800336592996	3.6411627975468	1.24997305787978
37.6100651416166	46.9737115718359	40.503961131769	39.0265916390458	44.1258778959748	45.6535556309064	39.9820323096171	44.667444735989	39.4373338286333	34.3719032256392	38.2593075168565	41.2076838147414	48.019912511591	37.6831121131333	30.1501695388242	42.2750480948283	34.1181652950076	40.8602881523459	3.97946589281117	7.95467112358194	5.03293410024351	6.05457005969039	6.73431049745287	5.79137421533	4.50888313454369	7.82659986390933	5.65454270488484	3.97543460747237	3.75200093885602	5.22520884432965	7.48536404661933	4.49671211674017	6.87046900152858	7.0659379869974	3.4585259882789	4.75929993852757	0.0120182834627121	10.6738491624881	33.3431872093786	33.2593186282588	39.6895946608588	5.37148489979489	4.7538368642671	1.53511970503694
37.5711763027278	46.9737115718359	40.6083479868716	38.9724085265944	44.0334806314864	45.5711658342752	39.9160076264518	44.5215262711358	39.473264997609	34.3245475508201	38.2436053148609	41.2506568710212	48.0833107843971	37.679992269974	30.2227891749069	42.2360250468423	34.1872168803598	40.7446135318254	4.00988143202578	7.95467112358194	4.94322230015148	6.02860468597969	6.82554573095264	5.72953881197285	4.55541339615288	7.72257247420144	5.51281697371683	3.85042827957024	3.81261570149313	5.20984909204179	7.51460046236553	4.50990077064722	6.75204601509357	7.12898088349237	3.46294155740114	4.72313045948132	0.0120182834627121	10.7358031990039	33.411977583234	33.2754994948161	41.1120675970873	5.08212596369991	4.68806737994534	1.51832123958643
37.5327688168207	47.0210501740029	40.6387102072371	38.7251128841989	44.0834708438607	45.5652751182474	39.9160076264518	44.5313488763255	39.4477492965458	34.2163215348935	38.2436053148609	41.1514875467192	48.0204970135882	37.5713085374915	30.2434532157105	42.2503312480619	34.1872168803598	41.011339469781	4.03429121736283	7.96078635575683	5.16743414990856	5.9738477276286	6.76777037188681	5.85575116951292	4.55541339615288	7.75904045753648	5.51727017788039	3.7649240109646	3.81261570149313	5.27658571115998	7.44429618533028	4.68164776267295	6.65856024414536	7.26639281085298	3.46294155740114	4.70450715845026	0.0120182834627121	10.6065217798801	33.264453680736	33.1224637902221	40.9767652300513	5.52195784409859	4.81703723074645	1.14209818518337
37.5567952249047	47.0210501740029	40.7001499311157	38.6391961739117	44.0317307114471	45.5928599035631	39.8448773443694	44.7218054896253	39.494826015968	34.158164299169	38.1983636123487	41.156169135139	48.01950363042	37.4115732380042	30.2890351846529	42.2034078665883	34.1432275593642	41.011339469781	3.95645877033118	7.96078635575683	5.10237073215758	6.12914559579706	6.83404396893729	5.81559712101973	4.44365020003233	7.79076786845558	5.43040304032851	3.8124531956046	3.98268950971344	5.20278320968263	7.53490588108004	4.68041608934834	6.52281384870098	7.1064889229255	3.37076440131238	4.70450715845026	0.0120182834627121	10.6065217798801	33.1214200856931	33.1900718362186	40.5903439917252	5.40176193875719	4.39325789066123	1.18645255517672
37.5441976495723	47.0632719755223	40.7822008770034	38.6485470824973	44.0420992759913	45.6200908567991	39.8576635776586	44.9001397757158	39.4704833497418	33.9777122855645	38.1983636123487	41.2179419485976	48.1376768158208	37.541436906753	30.3148995603498	42.2919616111754	34.139282952044	40.9871295777788	3.84543603887659	7.9954294194784	5.02229858230979	6.2130652583916	6.77191234928584	5.75621732709921	4.40178425522174	7.79828980062146	5.44390293778168	3.89057814441843	3.98268950971344	5.11102050009598	7.68618091053849	4.62248470045407	6.55135394742252	7.14937214429134	3.4191621693776	4.82578676181251	0.0132400811917071	10.6992257353093	33.0162212080621	33.2805905157011	40.5952205478785	5.04539387041748	5.24713013313788	1.52277781860808
37.3630166430152	47.0632719755223	40.785460327605	38.5912438419125	44.0635068966623	45.6117446577865	39.8522427593506	44.8342197267335	39.3872060346467	34.0692515793217	38.2551661344464	41.2179419485976	48.1815062053183	37.7031511031985	30.087669138642	42.3828792307022	34.1536321129605	40.9726408705807	3.69056913287744	7.9954294194784	4.96933087287693	6.15673543730797	6.83383442659827	5.67382921888569	4.50814559770475	7.88267095031341	5.42084685591536	4.08609675671458	3.75596174290686	5.11102050009598	7.66629280785027	4.59803020348467	6.46617864263671	7.0762371983879	3.32404823462758	4.88112824135523	0.0132400811917071	10.6935426911948	32.9860006863376	33.3596721308211	40.1467607362422	4.75505157535446	3.63402576846274	2.01932629000408
37.2584148643586	47.0632719755223	40.8953999574373	38.5912438419125	44.0690501441547	45.6345391971808	39.8522427593506	44.9905187103454	39.4487356241303	34.0290233577791	38.1082144106666	41.2553203904662	48.1552578915723	37.6333831730347	30.1646009600767	42.3131077379444	34.1801444433256	40.9620794586385	3.64863566714156	7.9954294194784	4.82105563744023	6.15673543730797	6.84082131153481	5.73261997615843	4.50814559770475	7.9014587362529	5.40570577978608	3.99918500635285	3.64320608883436	5.3455065494432	7.64882417169194	4.63440399115731	6.48155583407902	7.07623744264998	3.23529663031765	4.84186825470652	0.0138158532011342	10.6754287638415	33.1474030020086	33.2202803173965	40.4687788273885	5.51928121455811	5.29028894280959	1.43841900560142
37.2149558183844	47.1480884901852	41.1422223499228	38.6089713839763	43.8740520077199	45.635136979434	39.9269517031056	44.8936909972006	39.5176448334014	33.9342318545067	38.1997118472741	40.9917695895701	48.0925346965667	37.6333831730347	30.0489768918812	42.3131077379444	34.2146605763942	40.983908876775	3.59704822632403	7.88607868946032	4.76382529238485	6.25630751795282	6.88374989579622	5.64420492892374	4.63760935132157	7.84597346189542	5.39706596606794	3.95328069207025	3.48634112491837	5.37659032932472	7.52558780098302	4.63440399115731	6.69401349380935	7.07623744264998	3.26689100192821	4.74396776955716	0.0138158532011342	10.734807558574	33.2524486946795	33.2943007940734	40.5346786590155	5.43334408466763	5.11735114015507	1.26663645852118
37.1560254764548	47.0995890010218	41.0972251762034	38.9165420661183	43.7811464307915	45.6539151633825	39.97943306629	44.7714597917888	39.3639043946615	34.0242848054161	38.2108708367859	40.9074473430491	48.1675837601002	37.4236926388743	29.9754307206923	42.4423804689881	34.2146605763942	40.946436303719	3.5901040163671	7.98818817960575	4.96979682666911	6.18966917352012	6.85192205831	5.55395003763583	4.56614592781418	7.81101583169234	5.11548295421533	3.99121145842199	3.40868870438734	5.38289323117949	7.42512112284475	4.55453642579068	6.433171490481	7.09767172746186	3.26689100192821	4.74542312163596	0.0138158532011342	10.8999195920441	33.2575608933972	33.4254936863768	37.8903288049913	5.51218876892097	5.66815030726517	1.33710516285539
37.1198969307266	47.1886636224553	41.1737680701962	38.7322598322775	43.6924104339761	45.6410312062625	40.1400013270399	44.823569951371	39.294820096465	34.0242848054161	38.1806842395262	40.8214099892981	48.2759204751618	37.2938371038234	30.0094294916644	42.4378192297497	34.2146605763942	40.8798258654399	3.64506738678858	7.80545332161499	4.9385850865605	6.06809687143951	6.91747545431207	5.69702180960544	4.44047098542473	7.75121161741009	5.05434131148941	3.99121145842199	3.49145714519413	5.35010110757434	7.28672449944973	4.62941842538335	6.41945415221812	7.25797538000168	3.26689100192821	4.73089624087807	0.0138158532011342	10.8999195920441	33.2575608933972	33.4254936863768	40.7796250186791	5.24626298517441	4.12155904252354	1.56519867376097
37.2653325151936	46.8772200459248	41.0902132871038	38.8049059571907	43.5744778556027	45.6700746564807	40.1102437025424	44.823569951371	39.4482672048991	33.9528448887803	38.224291340435	40.6655186473353	47.9892854409231	37.3678167879502	30.1107813272436	42.4509133336218	34.0126139678617	40.9792220257167	3.69333803515117	7.73042846994559	4.91901559309796	5.88088833896131	6.96392159767542	5.58373921566967	4.36934847305394	7.75121161741009	5.00966067018426	3.9806649544643	3.60922863259217	5.33968346205962	7.15580063585101	4.70153267083468	6.36159796568786	7.36755845655412	3.3114172882378	4.80215638479291	0.0138158532011342	10.8780635478479	33.2009189218837	33.3578550250673	40.7183048450873	5.59259563098069	5.15847408073036	1.2316332554208
37.3344993241694	46.7178897931785	41.0444693342195	38.7703586342044	43.4994871984437	45.6066682517845	40.0999687797401	44.8852984734581	39.3610123583661	33.9956038976076	38.224291340435	40.6503071037814	47.9654216128222	37.3099904851209	30.0216500402042	42.6764986942932	34.0735633311286	40.8771415013267	3.68406047256827	7.6106236010258	4.89240734960007	5.82639191219032	7.03396512261287	5.61953979435655	4.29563702819245	7.67517649333484	4.94365232528049	3.96667708606237	3.60922863259217	5.38853022989162	7.01062375113259	4.70616767176888	6.38976712004169	7.35259761697931	3.25352184141258	4.5825326032334	0.0138158532011342	10.9189049959165	33.0785754957981	33.2665222349796	41.220759870045	5.7831876916841	4.56259235363417	1.32259349337273
37.4543901065234	46.7941383158461	41.0444693342195	38.7650286585526	43.5966152329918	45.5254272334342	40.2137469006569	45.0327471688112	39.4386346907331	33.8438168182266	38.2827857870644	40.5740868911276	47.8519495798933	37.3275494056889	30.0021095858822	42.6764986942932	34.1028445477936	40.796958570616	3.6494551063472	7.62171055861014	4.89240734960007	5.61296146953297	6.9936779802432	5.60129452383774	4.27683329293923	7.54633591872141	4.85503357851869	3.87117071293473	3.70996744111047	5.30549993975277	7.19878434391195	4.69924159695465	6.16802181182825	7.35259761697931	3.3998314292243	4.50242099972979	0.0131468305554749	10.8490476735177	33.013474327782	33.3577947655696	40.8527077391433	4.50252342780498	3.96808574494182	2.31373202872245
37.4102463667104	46.7521146549594	41.0538481512421	38.7159471365171	43.5966152329918	45.4019968664682	40.0527333864579	45.0581679988014	39.4338125821081	33.8388442339071	38.2352050309254	40.7296112366432	47.6227751851198	37.3444558077983	29.8218029055531	42.6608833889756	34.076535395163	40.7509192648602	3.61889889337538	7.60286142039979	4.93809976718669	5.58580676899608	6.9936779802432	5.59902941755763	4.21479705440826	7.42652814011365	4.86446581401978	3.95840120002516	3.60773502934203	5.40842569627002	7.1907922624316	4.74213771226293	6.08118047880133	7.35269114159549	3.38953548612266	4.70693953205974	0.014014560995572	10.8051175454067	33.0166358596149	33.4208171179104	41.0073857088069	4.57415957905914	4.24928821511718	1.3463341911796
37.4102463667104	46.8832993304191	41.1558147953703	38.7280495477057	43.6556467553051	45.2794787811777	40.1153803127599	45.1886917882272	39.3077871865575	33.9099818281402	38.2633732092468	40.725348192182	47.9336439179421	37.177739865885	29.7747390820507	42.502942157423	34.2047858993971	40.8537726039591	3.61889889337538	7.75761591350306	4.798058815268	5.71929533822648	7.06881555859427	5.72611803340165	4.22163479567656	7.52307345173945	5.00038414480899	3.93628291180783	3.5271846277642	5.50845366593226	7.21899538614637	4.97511385137448	6.03526576212541	7.36929315798894	3.25376589833462	4.60663366104392	0.014014560995572	10.7629415222193	33.0878599157918	33.4663540474746	40.9322082193552	5.23485119806569	5.14602780719182	1.32210739860115
37.3776149670661	46.8077330704154	41.1466997927977	38.6321032729935	43.6765925189998	45.2794787811777	40.1463090356312	45.0174411205973	39.2362017231179	33.8012035401067	38.2407376931133	40.6158295308589	47.8959640122391	37.236275271478	29.9652135210966	42.621292941127	34.1891248434616	40.8027571371834	3.51732967704894	7.77279044177759	4.81117548004477	5.65585943704091	6.92093856026473	5.72611803340165	4.28665401193817	7.60038216473769	5.09917801353824	4.00809233343838	3.4897293062423	5.57538734094421	7.25494972282937	4.89598688683153	5.95157052586397	7.38218707221414	3.32554431133395	4.48597926348128	0.014014560995572	10.7629415222193	33.0878599157918	33.4663540474746	39.4887118236638	5.79369691254678	4.1405377082375	1.4256488647633
37.3776149670661	46.9065333590209	41.1557713924003	38.7822893708884	43.7656047530545	45.2181165136964	40.2725746535387	44.9477300586681	39.1940420729289	33.8802546871839	38.0592923119804	40.5150983062984	47.8591397169821	37.1805197312495	29.884749015519	42.5954077365858	34.2083480973351	40.7578104978748	3.51732967704894	7.83876059075669	4.56820403443159	5.81015071346574	6.94097497319031	5.82148899517252	4.38837003046103	7.69806441538978	4.98649394353849	3.86610127760585	3.42571815385053	5.64453051787201	7.41754072559123	4.92009961916687	5.96939154162332	7.43791324884061	3.42391512991524	4.4855749207663	0.014014560995572	10.9167906300342	33.1316719446718	33.6289407358836	39.2838404714203	5.59244022428333	7.05292794445122	1.73840952060795
37.3776149670661	46.9500158425148	41.2230376376243	38.7822893708884	43.6722937363733	45.2730848049643	40.3136099883516	44.9167075755031	39.1773927174556	33.9614043475672	38.0197345715996	40.5150983062984	47.9660180256595	37.1805197312495	29.8029387677187	42.5954077365858	34.0617225458341	40.8487172453114	3.51732967704894	7.82305094359285	4.5480046278541	5.81015071346574	6.90283610527966	5.85861717488153	4.28460917013009	7.61616179666708	4.96783795842596	3.79524211287082	3.42005876226742	5.64453051787201	7.40532352811957	4.92009961916687	5.99863240181911	7.43791324884061	3.31104552250431	4.54117051899056	0.0131747819459071	10.9167906300342	33.0810064258114	33.4228006535817	39.243215058881	5.13019211397226	6.49474799586334	1.37119583289747
37.4810750101014	46.8540720629335	41.1808464442989	38.8689248838429	43.6301334376986	45.2868042690269	40.1733210110101	44.8426339454122	39.1295725957121	33.9614043475672	38.0700790375487	40.4953663076822	48.0073668367388	37.1805197312495	29.7997878758712	42.5954077365858	34.0251831565021	40.8479995514891	3.61820276589724	7.79553570745176	4.43752171903881	5.73220653431347	6.83741825877667	5.91241721633218	4.30908015218956	7.62817895574898	5.04890861118509	3.79524211287082	3.28047197908311	5.51749982430055	7.36388006806898	4.92009961916687	6.07146656956989	7.43791324884061	3.46284499696169	4.5379304115261	0.0131747819459071	11.149652211649	33.098121270033	33.413171805	39.1557327964646	5.38131302233066	4.20990074723587	1.12952762790486
37.2986165698902	46.724273728794	41.2143172460327	38.9068015405056	43.8425366496277	45.1484722647433	40.1139996264417	44.7873031992874	39.1056772473514	33.9614043475672	38.0994028649367	40.4561865800231	48.0802057476556	37.2759592646484	29.6953334139692	42.7227211195354	34.0961586047229	40.7808350331047	3.52939564547554	7.84758396678039	4.58343926996467	5.55672173688345	6.76805099200681	6.08639578675358	4.17968355466784	7.70978030518449	5.04136076100016	3.79524211287082	3.11422113615025	5.59793382173683	7.35031668638554	4.82698577919232	5.96289506154808	7.32332828921869	3.41256450317276	4.43503248690094	0.0131747819459071	11.2066046187819	33.1181993141735	33.3195418871644	41.3819192769424	5.40040737314331	5.77223176875358	1.56170869962023
37.2986165698902	46.7168533135125	41.026408314916	38.8753258260551	43.8425366496277	45.071964640963	40.006384280122	44.906158121437	39.2527601818314	33.9551071050786	38.0994028649367	40.3487981297259	48.0999945671885	37.3316391526151	29.6197523779941	42.750814643026	34.0326717512979	40.7835041603462	3.52939564547554	7.61193409919597	4.61870038786219	5.54075360249302	6.76805099200681	6.11866936307983	4.37271490631475	7.75470110230989	5.0498860884517	3.73536982813344	3.11422113615025	5.57519868515256	7.32174409821028	4.693903277951	5.92491290515281	7.2702869431188	3.31673359568314	4.41730550518722	0.0131747819459071	11.2981709438764	33.1181993141735	33.5021853221115	39.2849631545305	4.5871126601685	5.95597081875279	1.64140549846392
37.4210857661954	46.7694200345925	41.0889221454274	38.8406824137137	43.7845107326904	45.071964640963	40.0635931287494	44.8039313688935	39.2527601818314	34.0106065673019	38.0994028649367	40.1364245471549	48.0537458635994	37.2773299025985	29.5100908496855	42.7790345318462	34.0326717512979	40.7835041603462	3.38232524852853	7.53636033976064	4.58770825638037	5.3891597178585	6.90149800677704	6.11866936307983	4.48353834769334	7.73131999371812	5.0498860884517	3.81757852553248	3.11422113615025	5.63327657000478	7.31143695193102	4.76892101978379	6.13125870538167	7.32303372012559	3.31673359568314	4.41730550518722	0.0131747819459071	11.1552264542661	33.1372067922703	33.4906305112409	40.9482203636952	4.94974566376701	5.2952286131062	1.59100029010021
37.5077774255417	46.637211015514	40.9812231871747	38.8406824137137	43.7101129989353	45.0652040034131	40.0048268208216	44.7604891891622	39.2423362847753	33.9913917614958	38.0994028649367	40.2777136030772	47.9264898533563	37.2868634402703	29.451759303529	42.8109382388498	34.0326717512979	40.7063696575863	3.33320532916763	7.81749103739467	4.49133985470026	5.3891597178585	6.83673228653405	6.12733055279242	4.43651595739928	7.66780570514047	5.0541424341556	3.84314362958709	3.11422113615025	5.57312963624471	7.280773424636	5.07697762952215	6.09407760788088	7.28731729732018	3.31673359568314	4.44502494117185	0.0131747819459071	11.1552264542661	33.1679961181016	33.4435511916238	41.5467978702353	5.57883012296789	3.70054541949451	1.49149213564114
37.4731705214742	46.6074197917937	40.8928686028125	38.8310969897883	43.6941158945435	45.1278259972881	40.0048268208216	44.8091760732949	39.2443664331909	34.0609385565026	38.3203434583791	40.2661690413468	48.0412190281419	37.1464602059276	29.4233355980039	42.8109382388498	34.1600552835092	40.8038004452135	3.37349031354933	7.68186505290699	4.41737988186073	5.34376190228479	6.68349386692981	6.29746085895339	4.43651595739928	7.70135532624084	4.96467156215024	3.95025589370737	3.17580359952841	5.60482044738962	7.29436869464178	5.08119254683767	6.10627114586672	7.28731729732018	3.30271146939067	4.43433943504208	0.0131747819459071	11.1552264542661	33.1679961181016	33.4435511916238	39.8671886298791	5.88122876984173	4.77072218382107	2.29730715496981
37.4248373980488	46.6649806076945	40.9611231703343	38.9893350344559	43.873347592504	45.0253935671654	40.037462053348	44.9081182985003	39.0978672814856	34.0609385565026	38.3622242903442	40.4038517571963	47.9117136390439	37.0621098819385	29.3217550263874	42.6915624204889	34.2500106339936	40.5881231859525	3.34790691838877	7.70023291534448	4.3384555796002	5.29693684705796	6.73845223669289	6.05985360487687	4.42118984712328	7.71110336464407	4.95697292771865	3.95025589370737	3.11393875259384	5.576120668109	7.37184033868129	5.02794604447563	6.19498669286251	7.25230574247275	3.32654279058547	4.41232531989411	0.0131747819459071	11.0809012583913	33.0833006198765	33.4537730072091	37.7916723233593	5.62745623185461	5.97144339493397	1.54137253020315
37.5812175448932	46.5199824343734	40.9644695897799	38.9494292044603	43.9218512401219	45.0852558314435	40.037462053348	45.0264320769761	39.1206166612272	33.9571907197953	38.258053260172	40.3008239025626	47.9187726773953	36.9543258814507	29.2041930040436	42.6112208834119	34.1864659579696	40.5419675718045	3.37133025226289	7.59689631014386	4.3556342620934	5.32532970530209	6.73167329111983	5.98244204718137	4.42118984712328	7.63790121646189	5.08566590260259	3.93888846097777	3.2538267806795	5.38577381123064	7.29817529658816	4.95669568403285	6.25328514572266	7.3465451074112	3.2874257181267	4.43495011324859	0.0131747819459071	11.1121762898118	33.0240586157066	33.4537730072091	37.0260952281368	5.47706733094865	5.89166974209139	1.61659182305825
37.4055166216439	46.439978258641	41.0701459353412	38.8389304105009	43.9164111609768	45.1825007721213	40.177776256385	44.8310210538247	39.0569017698441	34.1472732957051	38.3815666015864	40.1584848941206	47.7546524494268	36.9077468501668	29.2041930040436	42.6234457622319	34.0852983718534	40.5419675718045	3.39719189626779	7.58550005387753	4.59183863301132	5.40064739841999	6.79865134632612	5.8364145189799	4.54104449302723	7.63954837260247	5.06143642015739	4.06580586139209	3.18736799770646	5.47895363445172	7.45525367845137	5.01869825952176	6.25328514572266	7.25940138083979	3.48353039957205	4.43495011324859	0.0131747819459071	11.2770409850538	33.0041394414215	33.5551509563257	40.0180823007945	4.74850101977805	5.5675983448627	1.44206811042349
37.3802741966162	46.5361922709883	40.9968785606542	38.9815213486209	43.9572418540122	44.9221324496496	40.2414210860293	44.7736420420788	39.0952757254119	34.1472732957051	38.3977353123914	40.3239946178361	47.7094117487478	36.9077468501668	29.2041930040436	42.7094317187028	33.9300238712216	40.4494591057495	3.47525319163916	7.62909421402709	4.4413786835106	5.30051108725102	6.82826366737837	5.82576667466996	4.45233917064177	7.54932562805896	5.06817403124584	4.06580586139209	3.2147123941161	5.61270441018051	7.65270852965405	5.01869825952176	6.25328514572266	7.21546323907239	3.41547296266949	4.60702341006915	0.0131747819459071	11.2263029157288	32.9129632488957	33.5941713733302	39.402589472007	5.18306616035352	4.7835329928256	1.62385765233932
37.3802741966162	46.5166322394693	40.8758202880201	39.0033584537525	43.8172485743176	44.954336032699	40.2226554356259	44.797265262069	39.0831399314767	34.2563467560373	38.5373463933982	40.4455673135828	47.8013078477901	36.8082480979965	29.3195662400152	42.7094317187028	33.9803507797853	40.4371322739761	3.47525319163916	7.54135688420991	4.22749710702908	5.2129206394486	6.86277900736194	5.84220887093648	4.38109415479079	7.71193366385568	4.99810152965372	4.27880427853627	3.16624215992965	5.55715171331653	7.71463163903629	5.01509077944698	6.2882496291453	7.21546323907239	3.40261775674508	4.66076427120268	0.0131747819459071	11.1805549518162	32.9568844739901	33.5842426072855	40.1252623352695	5.22690875863846	4.07000717634756	1.77556159884029
37.2388071937611	46.4991168148826	41.0057840238629	39.0633437703551	43.9826687383464	44.9478333285526	40.2226554356259	44.797265262069	39.0503768767685	34.2160777030267	38.5373463933982	40.4455673135828	47.8013078477901	36.7063202009119	29.3814029903346	42.7094317187028	33.8706124004816	40.33227181394	3.57130727471427	7.64968166958219	4.29889029936457	5.09763303561669	6.74403949450486	5.98644958465779	4.38109415479079	7.71193366385568	4.91534608704717	4.34354271871995	3.16624215992965	5.55715171331653	7.71463163903629	5.06198860217033	6.30921163643268	7.21546323907239	3.39220368152523	4.66088271175623	0.0131747819459071	11.387847395973	32.9096732825336	33.6776032521301	39.9421443817423	5.39329717703316	3.50256857459899	1.34495651276445
37.1577195884702	46.5497797139784	41.0766248815362	39.1852387070877	44.0211844761894	44.926480193744	40.3648529868704	44.688319857013	39.0515671435846	34.3109102444206	38.5373463933982	40.5529876775791	47.6571411521414	36.6170458136358	29.4197286851613	42.7192994791492	33.8706124004816	40.1885406662335	3.53713542882925	7.60467550717405	4.31596314592398	5.19950281277968	6.63953564338422	6.08980237145953	4.32710279552938	7.83270901186878	4.89068000253623	4.29038579092753	3.16624215992965	5.57750748880255	7.73750452866961	4.99052875617823	6.25406253145133	7.25687972058412	3.39220368152523	4.62644939094248	0.0131747819459071	11.3899752822756	32.8145378275573	33.6394225075844	39.6399979402066	5.27829207333267	5.0403420183105	1.28796952694655
37.2599114205283	46.4516364716934	41.0375724681782	38.9940982212105	44.1213836793474	44.8961618653646	40.3648529868704	44.7532544851722	39.1904373372274	34.3109102444206	38.5373463933982	40.5529876775791	47.7383990847908	36.6583215449353	29.5323066783322	42.5837093943921	33.8373343047119	40.3681090786922	3.49660576049833	7.62376875602669	4.35259578004091	5.17645647715393	6.39311347908189	6.03283874335497	4.32710279552938	7.71930999111615	4.91664961487353	4.29038579092753	3.16624215992965	5.57750748880255	7.76629629470098	5.04679283728556	6.3318866619701	7.11668848039247	3.33573469445913	4.73015293475647	0.0123924446921147	11.3065670603759	32.8819936865225	33.678141660813	39.2008275304986	4.8891892748439	5.0456973166372	1.71996982018821
37.2504529949903	46.4051274301499	41.0375724681782	39.0090825440082	44.0632669232102	44.8662590367271	40.3648529868704	44.7532544851722	39.2006696711944	34.3840711862676	38.6133144730087	40.6188024577187	47.7383990847908	36.8242617024033	29.5156904438079	42.6616880528497	34.1213262039481	40.3146036044338	3.44010001556223	7.63707260445539	4.35259578004091	5.08208172855001	6.38631215283617	6.07348321194978	4.32710279552938	7.71930999111615	4.82667373896755	4.17345511647211	3.19127210209637	5.64948639361855	7.76629629470098	4.93305418177214	6.47854369041092	7.15324141004632	3.30468291958294	4.78248288901431	0.0123924446921147	11.2649477327735	32.7382021366678	33.653961372596	42.1120504221028	4.75920400771239	5.60098279807646	1.8032772661285
37.2504529949903	46.5794735951591	41.0375724681782	38.9582105960765	44.1036167722958	44.7613074237581	40.4188978437081	44.7532544851722	39.0537462581206	34.2276198105772	38.6133144730087	40.7129089985153	47.7463724062728	36.6473228168992	29.6927044454161	42.5390797761067	34.3586826542791	40.3689561103101	3.44010001556223	7.84525726792735	4.35259578004091	5.0241256869179	6.43092153497962	6.11770078316007	4.43941968415779	7.71930999111615	4.78385771399735	4.22681656625143	3.19127210209637	5.54855786572812	7.78131671833903	4.9048261617551	6.51734524745934	7.15309840295921	3.31529702094714	4.90677615348361	0.0123380248669704	11.0583290983631	32.7480458537144	33.7135637901911	41.0230641704681	5.69880455882881	3.98921660553253	1.20317696559893
37.2826526683587	46.4947029338683	41.0698918833541	38.9582105960765	44.0955069254971	44.6831827264041	40.4238863864082	44.7994439118983	39.1514951798875	34.1900112931519	38.6106734080171	40.7859196056255	47.6442230744692	36.7393738129269	29.6957628473919	42.5524590271142	34.5526884944398	40.3371481626189	3.38640799597318	7.93301584727104	4.3253706836229	5.0241256869179	6.34474036900486	6.09810960080617	4.36049786326554	7.63101745564066	4.80177159931694	4.25670925221282	3.24144806328302	5.61453128797609	7.89050646802159	4.82878505676077	6.60861753631267	7.12172607574154	3.26173708371623	4.92590952589159	0.0123380248669704	11.0583290983631	32.7480458537144	33.7135637901911	39.8534771514667	5.53077151648139	4.10467865673651	1.50057192505745
37.3438484608259	46.5073032353804	41.0380864146461	38.9582105960765	44.0773333122333	44.6831827264041	40.536055451978	44.6786751635603	39.2063164631395	34.1857181121013	38.5068930544636	40.7404493194289	47.6742427135075	36.6442601395047	29.6860936666919	42.5524590271142	34.6579178670312	40.3118562476861	3.36302242147457	7.94142313122637	4.22467950444029	5.0241256869179	6.31877139177957	6.09810960080617	4.51499627544204	7.57096708394864	4.69271222228364	4.22156650555611	3.26052892644188	5.56040442223314	7.92130309288273	4.89941887670076	6.56487797351408	7.12172607574154	3.15417666737574	4.90108443357719	0.0123380248669704	11.0583290983631	32.7480458537144	33.7135637901911	40.0704539772613	5.65976279695481	4.23463437050229	1.23133463753517
37.3438484608259	46.3341038985967	40.9874852680236	38.9582105960765	44.001037827183	44.6614796417258	40.5426579420348	44.6439495921207	39.2344074637454	34.517573087719	38.5693988253547	40.6436172391402	47.6918937884676	36.7467209405206	29.7794385856906	42.5723697194301	34.8772971515725	40.2451401618777	3.36302242147457	7.96915447609986	4.18594171698871	5.0241256869179	6.35308875312761	6.09275911726656	4.62360144868431	7.68524465683578	4.56564830597075	4.329456203585	3.2346745991345	5.66756000889307	7.93495016660588	4.92712933161209	6.55872466770653	7.30270325530358	3.21840701285072	4.85785981922127	0.0123380248669704	10.9741994612463	32.6591527307998	33.6112607982682	38.7691855707618	5.18002133766931	4.63839520452978	1.72930597820803
37.5005412950062	46.5018451403575	40.8142245272183	38.9717650894438	44.1111350577009	44.4394402071862	40.5426579420348	44.6477854596628	39.2022129217828	34.5047818227451	38.5318072948151	40.6735868304376	47.6992202510593	36.7467209405206	29.9050108130939	42.5376596391722	35.0859773461653	40.2893557313753	3.39266595901809	7.96233483349615	4.33033442441933	4.90373462959147	6.37902396946002	6.10051360618778	4.62360144868431	7.74658890543525	4.53049168601259	4.33391127777204	3.10499987671454	5.65163282144575	7.90358671484177	4.92712933161209	6.66635386728906	7.4897106521053	3.1385131577937	4.96780529472805	0.0123380248669704	11.0465636211013	32.8802271093827	33.5989862706697	38.9165357922863	4.87530230686311	5.18696396161765	1.61804014402371
37.574022181527	46.5018451403575	40.6556558891476	38.8316922531627	44.2068206354098	44.3800280789442	40.5633253471812	44.7042642742206	39.2747463303686	34.4869560957391	38.6331147210024	40.6735868304376	47.6552763743314	36.8897166008167	29.9868564867527	42.5656247769958	35.0054944536834	40.2893557313753	3.47112640996845	7.96233483349615	4.5464654492882	4.87506037973165	6.44213278258271	5.97835875336896	4.71905404543564	7.67532035610047	4.67277851733713	4.28866526763617	3.09285588587763	5.65163282144575	7.95946770092806	4.89131426303103	6.54626951767774	7.36424686395882	3.19332410299972	4.96780529472805	0.0123380248669704	10.9790337066263	32.825857835537	33.6524802054145	40.7875600971476	5.57359599539592	4.66501480509642	1.4869955952414
37.574022181527	46.5018451403575	40.779545422018	38.8321750176836	44.2169536750048	44.3538190722416	40.5519149848935	44.7425204235302	39.2153103417595	34.5142899261213	38.5728972482496	40.499021192723	47.6552763743314	36.8562473825353	29.8855299524173	42.6488504538799	35.0257270604472	40.3145184333307	3.47112640996845	7.96233483349615	4.66378053637834	4.80796952664515	6.38452844170629	5.88636626752736	4.65389712788195	7.61759330414712	4.61390495900731	4.16282007640546	3.12026473575962	5.54481458935892	7.95946770092806	4.82269237152565	6.66992368080477	7.21579788422935	3.18584776627984	4.91488838391283	0.0123380248669704	10.9790337066263	32.825857835537	33.6524802054145	38.2958222076279	5.18303133852565	4.7331640298282	1.49882857188527
37.5577877180149	46.4908778326377	40.8224862490247	38.9115180678453	44.2033237434581	44.3538190722416	40.7737469430228	44.5787258659201	39.2153103417595	34.4400113837007	38.497793253608	40.3747856026733	47.5229153118189	36.8562473825353	29.9581118023074	42.6488504538799	35.0199307798316	40.2046993545657	3.39657168502313	7.91666355217626	4.70288726736969	4.70446488639494	6.30561172300571	5.88636626752736	4.61611920129098	7.73927650491615	4.61390495900731	3.95774514838372	3.07371564650106	5.63710674065566	7.92984327269543	4.82269237152565	6.56689024293876	7.21579788422935	3.31261435034675	4.86236169273809	0.0123380248669704	10.8652978794257	33.0373529026983	33.7370882913638	39.6117655659833	5.32247231936287	3.38586195734868	1.99458301170284
37.4737795433914	46.4908778326377	40.8722518043502	39.074178921384	44.1695053431902	44.3821567052822	40.7814108141054	44.6168518439425	39.2153103417595	34.5318509641411	38.5315541237832	40.4701972304711	47.4934285266314	36.9737751978947	30.0134397627766	42.6488504538799	34.8705879959105	40.1136565513195	3.47751099128303	7.91666355217626	4.41324888269467	4.61442968798542	6.21655743334709	5.73926488970629	4.71161023692582	7.82728143040119	4.61390495900731	3.92433064192021	3.06395129315589	5.72523765757358	7.9862181067617	4.94192904651569	6.46330657257348	7.21579788422935	3.38113638922228	4.93917360418735	0.0123380248669704	10.8482956065756	33.096247463194	33.7307598211263	40.1057297500435	4.22069960160686	4.07912964240682	1.71973920847219
37.4221437430851	46.3888502720219	40.8722518043502	39.1998650414636	44.1695053431902	44.3455226893922	40.7164109302984	44.6197838732115	39.0945243992393	34.5318509641411	38.5512543987511	40.4039010173777	47.4934285266314	37.0889099597129	30.0134397627766	42.6045452670838	34.8436179912027	40.0208248857744	3.4632594330125	7.96665812166718	4.41324888269467	4.53730997908204	6.21655743334709	5.85708774271229	4.53585449553716	7.87931478034781	4.53301932261756	3.92433064192021	3.18362558855583	5.61103301907285	7.9862181067617	4.98004557643865	6.46330657257348	7.20378421787703	3.37589884471989	5.03534909262329	0.0123380248669704	10.8680342028658	33.2241509094713	33.5934315528782	39.3943412030693	4.94082160811972	5.97017037588905	1.68887701037942
37.4221437430851	46.4746197293955	40.9882077527164	39.1639641754298	44.2127255661481	44.4626719236866	40.748906207562	44.6349527612904	39.0156162605136	34.458797611742	38.5512543987511	40.356966488953	47.3670672770625	37.1061501203758	30.3267297955565	42.6045452670838	34.8428147692827	40.0208248857744	3.4632594330125	7.83610569835192	4.29724405340057	4.3857184558324	6.09554531501988	5.8218106459601	4.624624568177	7.98388352941202	4.68574380574489	3.93826167201363	3.18362558855583	5.50357118873296	7.95890708614482	4.7720803422451	6.35387171735865	7.20378421787703	3.32225050318321	5.03534909262329	0.0123380248669704	10.714259266256	33.1331129307654	33.8569625986876	38.3149410180618	5.11321388417171	4.36117888420545	1.96842654207175
37.4221437430851	46.5563709582711	40.9882077527164	39.1639641754298	44.2112768557379	44.4185938964312	40.7823303468226	44.6349527612904	38.9498494140112	34.4624023397243	38.5512543987511	40.4709206684249	47.5518639265714	37.1170211013719	30.4207410684119	42.5695170353162	34.8560832858057	40.0990603511451	3.4632594330125	7.76712589985019	4.29724405340057	4.3857184558324	6.23550924433512	5.73951704726617	4.64184226774487	7.98388352941202	4.71282237372533	4.03883508742552	3.18362558855583	5.49585705680011	7.84006955364591	4.85333728335037	6.22614232372472	7.09083023548457	3.34928228181076	5.15241806977354	0.0123380248669704	10.8637575632791	33.1985523146619	33.8552739266436	39.3466577946962	5.61903314435983	4.39472520821739	1.68355964055861
37.296385032509	46.5335108949696	41.0296433219109	39.1317956769342	44.2319035416069	44.3058866422006	40.7635857495696	44.6349527612904	39.0210695830376	34.4616796605546	38.3981568894465	40.4487738806157	47.7211130859701	37.1919688925042	30.3587051791157	42.658183441338	34.8930538362927	40.1887503968543	3.40856881821483	7.66361640974622	4.32153317067611	4.52418898340231	6.32130045237232	5.82469133305674	4.49725443451912	7.98388352941202	4.57351569528563	3.9489494070357	3.10378855822658	5.38758075343864	7.89058894656417	4.90172101750872	6.18700250232127	7.20864261023492	3.3613260976677	5.24247495841044	0.0123380248669704	10.8208714264971	33.2092685249272	33.8552739266436	40.2789245856917	5.52223742975971	4.23926848527302	1.50575774849235
37.2877930338678	46.5335108949696	40.8180817301597	39.0979617477254	44.1677981670489	44.3058866422006	40.7493748219538	44.7990312323683	38.9611008469329	34.5548393678901	38.3981568894465	40.4291070879787	47.5556079100906	37.3367525433093	30.3558278715286	42.5345309015076	34.8515213739615	40.0377277461554	3.39443362340216	7.66361640974622	4.27091316837182	4.47209716869636	6.43791931595332	5.82469133305674	4.65289011829407	7.97180847467242	4.64756885798176	4.14263253445313	3.10378855822658	5.26042105831842	7.85441575446917	4.89995092894999	6.139177995623	7.11105406528192	3.34064171283333	5.16835009059833	0.0123380248669704	10.767657532837	33.1188881584585	33.7112805432841	40.7058654196379	5.31035293542134	4.55621986414793	1.4077131788809
37.2738270472447	46.5037853893204	40.7656843608986	38.935727522843	44.1402316006338	44.2957651088655	40.8022588399628	44.7990312323683	38.9611008469329	34.7134693803088	38.6701614357578	40.6021550007398	47.6122201914767	37.3367525433093	30.2836735052919	42.5345309015076	34.6624920504543	40.2082548804102	3.46569431863015	7.69196612308879	4.33514104107902	4.59838076377566	6.47476679900797	5.82361304949939	4.80536413370565	7.97180847467242	4.64756885798176	4.12838941411521	3.09385133428505	5.18944294704127	7.83772498305574	4.89995092894999	6.28339813108719	7.11105406528192	3.35609967707693	5.29536961766851	0.0123380248669704	10.7344509157643	33.2306524270458	33.8011381678392	39.2652381395927	6.80528524336826	4.77868701489906	2.34056673969487
37.4940572321769	46.3470010293203	40.6292304631386	38.935727522843	43.9892537700963	44.3878100887502	40.7270292688824	44.7354888748868	39.1445447795692	34.7134693803088	38.6701614357578	40.6019523379835	47.6114263595385	37.370686187981	30.2176073590734	42.68444413745	34.8475087347868	40.2167324073926	3.46362253568934	7.72345444043561	4.3722069054851	4.59838076377566	6.52304876561902	5.74052605427784	4.70833261227264	7.93905923020323	4.69773470146299	4.12838941411521	3.09385133428505	5.16979761103535	7.84302386877911	4.96655049387714	6.33332821274105	7.2078732792766	3.36938657064156	5.42778539070653	0.0123380248669704	10.7344509157643	33.2306524270458	33.8011381678392	38.6795181480877	5.94156476904929	4.37401012125228	1.50309165613016
37.524721224524	46.3383755763831	40.6209574798528	39.0988509953908	43.9763230790937	44.3878100887502	40.8245375507463	44.7354888748868	39.1030459193545	34.7386306504572	38.5345963238535	40.6019523379835	47.5299656592259	37.4931253581843	30.4081024926566	42.7001621407292	34.9295779068273	40.3848556975239	3.59000192982004	7.90792082706677	4.5004862638311	4.77257608527132	6.7027375976741	5.74052605427784	4.6481939303907	7.93905923020323	4.81563160983037	4.1339240371357	3.09751692877294	5.16979761103535	7.77104605053338	4.77593135092088	6.41360451516903	7.27866594261899	3.41877560258464	5.48640770657514	0.0123380248669704	10.6173240209292	33.3301168385206	33.917110589485	40.7873119646682	4.85641716798948	4.48606509460113	1.40833208111475
37.3081255717388	46.4938317412963	40.6821449945274	39.0988509953908	43.9763230790937	44.3878100887502	40.8533583921043	44.7354888748868	39.0775185328304	34.6706444034959	38.6308949925315	40.721451448312	47.4555810649002	37.5440820203903	30.4868479694426	42.7847007843045	34.9295779068273	40.4005632977841	3.48980562416196	7.878461903055	4.6810392242271	4.77257608527132	6.7027375976741	5.74052605427784	4.70801743703193	7.93905923020323	4.67443563362961	4.15763088998547	3.1611819795457	5.07352323223108	7.79580657846754	5.10831367649694	6.35524113794389	7.15776204146931	3.41877560258464	5.43104605420777	0.0123380248669704	10.7352415161386	33.3481368415545	33.917110589485	38.8463304587986	5.45964572488418	3.96782785423563	1.6273358769235
37.3081255717388	46.4109586387475	40.7721310685345	39.0070135495709	43.9764368194436	44.4732186451062	40.8050400818595	44.7354888748868	39.2493349229007	34.6706444034959	38.7214390903747	40.721451448312	47.5738712599359	37.5687770205404	30.2737356817261	42.8601760299902	35.0249696434867	40.4005632977841	3.48980562416196	7.8705246593853	4.6962579598428	4.77281333129141	6.82314110411644	5.72823879117343	4.67358032005831	7.93905923020323	4.75044356655479	4.15763088998547	3.12400973874388	5.07352323223108	7.91876694145981	4.99774841037145	6.42356749561562	7.21333060974013	3.3545152412532	5.43104605420777	0.0123380248669704	10.7352415161386	33.3481368415545	33.917110589485	40.8875835712343	5.14420414821633	6.61033645514769	1.7226449925214
37.4061110787953	46.3463310934421	40.7493863253404	39.0070135495709	43.9764368194436	44.4732186451062	40.9166177933247	44.856770556816	39.1718266856095	34.6706444034959	38.7214390903747	40.7362869024296	47.654280283013	37.5242667079826	30.1203364138563	42.6694902682584	34.9379384694164	40.3882892887338	3.54300994342769	7.80953479645211	4.73552679832899	4.77281333129141	6.82314110411644	5.72823879117343	4.64246829895973	7.91465736933194	4.79419070755535	4.15763088998547	3.12400973874388	5.02164737260433	7.93143920463338	4.95943821547108	6.31545660419449	7.43878507556534	3.22149991507688	5.47076510393467	0.0123380248669704	10.8889894651004	33.1661092229512	33.8776006968048	38.1114109656714	5.62723612221199	5.76633434483608	1.85787292077567
37.4435572754529	46.4004520051757	40.7816803588861	39.068042997171	44.0248998758876	44.3802732264776	40.8522139990298	44.7877396937716	39.0513873973076	34.9746886009949	38.7214390903747	40.7809741367628	47.6929634403843	37.3754569014855	30.0826230724452	42.4843863335907	34.9513125067238	40.4177587266459	3.54840025401246	7.87681934027113	4.70660389896448	4.72916159704554	6.69944615793564	5.66644475974925	4.68072430321102	7.9346968899307	4.847020600001	4.1938817537846	3.12400973874388	5.01690691448825	7.96370359423721	4.9386006099748	6.26715206292764	7.46396512923879	3.17229681888352	5.45154013293967	0.0123380248669704	10.8889894651004	33.1661092229512	33.8776006968048	38.1206899787642	5.64958913706762	3.87882368799146	2.24503158164977
37.4646542815935	46.3605165943912	40.7614338026209	38.9570378738344	44.0248998758876	44.1913399588008	40.853022582474	44.7877396937716	39.2419880815182	34.9428601149139	38.8161779076959	40.8616665007723	47.698273694992	37.3839920246042	30.0681087582416	42.6151601272616	35.0607116879607	40.4733396104767	3.68919868245114	7.89059821706743	4.80542628376173	4.65010530333161	6.69944615793564	5.79411037763388	4.69429166901483	7.9346968899307	4.68993197048869	4.19049756570311	3.08899723414657	4.95815176096353	7.84154411270938	4.77561077717445	6.18272122057722	7.35787177197615	3.05397441297723	5.36410311115493	0.0123380248669704	10.8889894651004	33.1661092229512	33.7765437320412	39.3883345033307	6.35653670411692	3.99793318812811	2.14527947181057
37.5828739072697	46.3750812415239	40.7614338026209	38.9570378738344	43.7498062872042	44.0992302718199	40.808712918394	44.9740501494414	39.2665392625003	34.8191610011488	38.8930534799302	40.7736348955509	47.7231034361185	37.4948647563087	30.0013076790801	42.5091018590668	35.0820801923442	40.567339984447	3.66597921399906	7.88943419838357	4.80542628376173	4.65010530333161	6.76893678571755	5.77938045662997	4.75143226518535	7.92991069184459	4.75152276514958	4.09489118186848	3.12001897030288	5.13117120058744	7.76459491455046	4.65148236069989	6.21643547131327	7.48007141318992	3.08935815874813	5.20442411954733	0.0123380248669704	10.9296028494509	33.2684696068099	33.7493479082058	39.3033648505154	5.74842481988944	4.17512140592482	1.64936123025726
37.5828739072697	46.4640843028158	40.8213589285904	38.8530236240231	43.7646271107773	44.2116948637264	40.6807589718708	44.9740501494414	39.2665392625003	34.7071967883927	38.8930534799302	40.9535574799997	47.7403900575025	37.5091783495278	30.0215907639765	42.4566164956087	35.0743466755051	40.567339984447	3.66597921399906	7.86992084965964	4.62962499435579	4.68203537483328	6.83242745185122	5.76991655815044	4.69025808134954	7.92991069184459	4.75152276514958	3.93602056924213	3.12001897030288	5.32310648243711	7.89589526504219	4.68113893747078	6.24600688291957	7.40697254824587	3.03048128089641	5.20442411954733	0.0123380248669704	10.8730523024206	33.2278130963263	33.7493479082058	40.2146716054346	4.50127137598851	4.42153431780149	2.18192672731206
37.5748411254304	46.5538440857472	40.6961640203149	38.8530236240231	43.7403566231262	44.2637256881537	40.5767934978081	44.9883495752581	39.2131139464379	34.6492766667256	38.8451135079298	40.8633824929174	47.8875519579667	37.501773573095	29.9560745654223	42.4571507715706	35.0291335913578	40.4731080263069	3.65231165700593	7.78723136479987	4.64548128108113	4.68203537483328	6.71101187633524	5.74259024410278	4.50992791297933	7.95939738122866	4.72732286742174	4.15410501741972	3.13545790887406	5.21631692484602	7.6759016549244	4.71999898752081	6.2573275958496	7.40808026105625	3.03670512200582	5.0737213713955	0.0123380248669704	10.9156570959563	33.3835010270141	33.7493479082058	39.9729945265941	5.50113201838444	4.92741329841652	1.50527466848152
37.5523127253126	46.7008732270582	40.6044982982921	38.8530236240231	43.6206288454672	44.1754273164424	40.7101238897515	44.9883495752581	39.2144219681752	34.6492766667256	38.7549898693228	40.8633824929174	47.9458320509375	37.3307906463716	30.0288282120005	42.5352554083468	34.9310147494108	40.4731080263069	3.61391909504067	7.69805562620094	4.65083439847941	4.68203537483328	6.60872032502455	5.76013910001423	4.37416557014452	7.95939738122866	4.69781092052182	4.15410501741972	3.23944797094851	5.21631692484602	7.63404603169785	4.75689967958007	6.31650194754644	7.58928524653415	2.89519165996641	5.0737213713955	0.0123380248669704	10.9156570959563	33.3835010270141	33.7493479082058	39.0739664931441	5.19155079039284	4.35570614189729	1.76105573340202
37.605731715166	46.5851070789557	40.4905624675209	38.6935054093944	43.5406910033193	44.2229024679869	40.782939939968	45.1148794667666	39.371593190707	34.6487298760071	38.7333009385121	41.0298479005273	48.014253634867	37.2663381900954	29.9443444103781	42.5309047486526	34.9310147494108	40.44122697994	3.76101817023882	7.6184207058064	4.58920463713935	4.579092760692	6.65871807163242	5.79225214174398	4.34693739200686	7.92756428887322	4.77635823609053	4.18180818681625	3.18022718480686	5.23823848394337	7.57331136084494	4.83660449373598	6.25321119589792	7.63621039380847	2.89519165996641	5.02898102986758	0.0123380248669704	10.9156570959563	33.3835010270141	33.7493479082058	40.1003855687954	6.41989667633161	5.70541199312292	2.20068146512701
37.5584094006496	46.5340371845136	40.5028042135531	38.6596915236672	43.5531710662885	44.3030293556388	40.6355306795835	45.0322728057072	39.4014441943555	34.6886682192502	38.7178879299613	40.8492964811496	48.0797151419225	37.3211665938617	30.0010958714719	42.5104020129903	34.88827940491	40.39291799566	3.6966178719557	7.6375581250644	4.57230414111253	4.60767426364746	6.5683734113176	5.84871203756043	4.42159729203459	7.9115302814073	4.70353852642076	4.155636379764	3.13895573761439	5.1067935414665	7.51653186057838	4.83017870983813	6.63103370184809	7.61317787971198	2.76594332216583	5.02646116047359	0.0123380248669704	10.9156570959563	33.3835010270141	33.7493479082058	40.0170950987383	5.54663132733062	6.26412638532472	1.28733953900071
37.7530175546252	46.4609338949344	40.4197570239347	38.5698560901296	43.5531710662885	44.3030293556388	40.7270940317799	45.0322728057072	39.5459636565098	34.8215178615287	38.754206492813	41.0312285027076	47.9913259827743	37.3543344268373	29.9370761536615	42.418013751864	34.9141931139916	40.4386430205481	3.84601259270317	7.68893996450765	4.6675142513645	4.59833728820192	6.5683734113176	5.84871203756043	4.3696740200871	7.9115302814073	4.67783227395039	4.16703948207842	3.01225714280931	5.12809689711716	7.5667735516774	4.8675769766489	6.65852488891169	7.64423556005017	2.82612353942887	4.83222128001654	0.0123380248669704	10.9156570959563	33.3835010270141	33.7493479082058	41.2731221236716	5.78723377937161	4.86065266251597	1.53811951841392
37.5945008132286	46.4609338949344	40.3440141335159	38.6647570400528	43.4916056611541	44.3107515247658	40.7270940317799	45.1232890731579	39.4725304854586	34.9669190442122	38.791695362464	41.033104872447	47.9713373600951	37.3543344268373	30.0244070654613	42.5181719224809	34.9141931139916	40.5523837507244	3.77733145421176	7.68893996450765	4.77410995201416	4.56174784032158	6.63269765672419	5.81999577023361	4.3696740200871	7.77367095192174	4.78575800674845	4.1584964114977	3.0238080239248	5.17841655495252	7.49186522856501	4.8675769766489	6.59077490573309	7.53165928063141	2.82612353942887	5.03045923315904	0.0123380248669704	10.9156570959563	33.3835010270141	33.7493479082058	41.7405728162878	5.09007598270504	5.0983384839651	1.50406909954578
37.5945008132286	46.5729190334673	40.4872160172083	38.6849866985671	43.5250729270407	44.2237885945218	40.8577247471116	45.2279778480465	39.5069101975747	35.0218270272142	38.8087250798636	40.9531510385225	48.0534040634759	37.4936220878438	30.0244070654613	42.1042084030069	34.9739864152653	40.5301892678721	3.77733145421176	7.84940527959611	4.83450746358685	4.49766152036306	6.51877212902582	5.96016884322294	4.40235606458296	7.9619032265551	4.91245569409652	4.13052213913367	2.93278495035046	5.17075955094266	7.59987788871014	4.81979981921709	6.59077490573309	7.41588891605492	2.91029861194387	4.95760445234431	0.0123380248669704	10.8898841914309	33.331767694655	33.7493479082058	38.7570573329558	4.77452091883384	4.45689698853404	1.95034742698886
37.7520286629266	46.6371515994957	40.4748406102049	38.5707692600605	43.4728404313323	44.2258633095693	40.8589484640427	45.1920242493157	39.5539914321871	35.0894680125446	38.8087250798636	40.869724601669	48.135478514609	37.4981911804109	29.9068960835722	42.1353543120557	35.1861376244962	40.538545102886	3.72896686956616	7.79997923956168	4.90816470930939	4.55380391312654	6.59348249282723	5.8591879683196	4.33932238469398	7.96123053301813	4.81061862970399	4.12596554710196	2.93278495035046	5.2857870830473	7.53959945382925	4.7065597833448	6.54517173673608	7.44886083866382	2.79697838828778	4.96996462814321	0.0123380248669704	10.8589782608549	33.2268791280699	33.7493479082058	38.9591700881385	5.89799253431773	7.92215508230817	1.66985223501384
37.8344022526299	46.7271779363058	40.3977039968741	38.6723407797622	43.5472400018253	44.301548781901	40.7266541318944	45.1920242493157	39.5892043313305	34.9872826507848	38.8087250798636	41.0545955405384	48.1761411870881	37.5044760053103	29.8862007854808	42.0765342469922	35.269334408126	40.5168674814416	3.69818134766292	7.85257239357742	4.86876033008853	4.65294120364743	6.73389651051861	5.78175151026437	4.38285422295048	7.96123053301813	4.88007692089442	4.10261957497648	2.93278495035046	5.20260508097804	7.50226224139166	4.6285546474105	6.563773271115	7.5084321537937	2.94605730306732	5.00722129681396	0.0123380248669704	10.8589782608549	33.2268791280699	33.7493479082058	39.2632971146915	5.69973947056148	6.18770158694381	1.37203234330978
37.7935695217527	46.7271779363058	40.5072089241123	38.7330679688207	43.5472400018253	44.2809203114181	40.6367082752837	45.1920242493157	39.5752317429795	34.9436748516928	38.8087250798636	41.0545955405384	48.225693543668	37.4148046397338	30.0383020996005	42.0765342469922	35.4215657520469	40.6615347375002	3.6631543888015	7.85257239357742	4.74300961121639	4.67119915045042	6.73389651051861	5.90744955434288	4.45898473111138	7.96123053301813	5.01237655488206	3.96956796363389	2.93278495035046	5.20260508097804	7.44664351351208	4.61068091345864	6.43862270743709	7.5084321537937	2.96265178819892	5.08049218822872	0.0123380248669704	10.8936126516295	33.3422070539139	33.6492379828404	42.0542788965523	5.81853725152507	6.43187689254317	2.41375260594882
37.9230287085364	46.8054771588946	40.6201826743098	38.6714520923437	43.573910782828	44.4085366556793	40.7050636128134	45.1920242493157	39.5236043301173	34.9411899740209	38.6680068502386	41.0545955405384	48.3431002876776	37.3644537366661	30.0813947261177	42.2791403906928	35.4215657520469	40.8671203778637	3.71052145008663	7.77993108721273	4.82130642069233	4.71540606853256	6.7592101982594	5.79387409571891	4.44966435382853	7.96123053301813	5.04710993453423	3.97607487586144	2.97479196288098	5.20260508097804	7.52871305412329	4.5848890295665	6.57666917781509	7.53339729268446	2.96265178819892	5.02686181667318	0.0123380248669704	10.8881933962231	33.3789017423386	33.6523336522892	37.8885318975079	6.38812054069243	6.1417778440819	2.34559165670529
37.7995727540486	47.0861478510445	40.5981668861936	38.6565304554494	43.5932006481398	44.4085366556793	40.669442578293	45.1920242493157	39.4130435802272	34.8491376397796	38.5677800964297	41.0961287827791	48.1544158589062	37.4131988965693	30.1302629771037	42.1368760152673	35.5265736938885	40.8671203778637	3.58347187538819	7.71205735557362	4.99003091537689	4.73497310018359	6.87115764016135	5.79387409571891	4.31438889439498	7.96123053301813	5.16318205019846	3.98179553885893	2.98264298966066	5.20381147800007	7.52782952759824	4.66323554897102	6.52154678981213	7.51677810516411	3.12442974519883	5.02686181667318	0.0123380248669704	10.8881933962231	33.3789017423386	33.6523336522892	41.6886669163268	6.77791763578747	4.46848818234447	2.33139934575441
37.7080357955619	46.9717528504463	40.4931625019978	38.5701650068058	43.4700914946633	44.1772744642653	40.8296246656934	45.1920242493157	39.2559144001219	34.8491376397796	38.5677800964297	40.9418566902312	48.0605879853214	37.5907237792572	30.058413847921	42.0815733285291	35.4397328964944	40.8671203778637	3.63987512093061	7.65554840168496	4.93522440850551	4.89187823098835	7.03667899364743	5.84113091411712	4.22058860400501	7.96123053301813	5.11176988992025	3.98179553885893	2.98264298966066	5.08368355358766	7.51514819579468	4.6988556845023	6.53539717421779	7.38480548146661	3.18986754057853	5.02686181667318	0.0123380248669704	10.8881933962231	33.3789017423386	33.6523336522892	39.8206891441708	4.85442603740315	7.36834429816422	1.06110530027144
37.6550123890081	47.1044651000917	40.4283176340782	38.5756824057347	43.7204924654995	44.1734028115775	40.8239896147689	45.3039029477904	39.0718596832809	34.7964773637562	38.5465114848796	40.9908989247606	48.1160931784535	37.6153631240615	30.0007968379879	42.2167946663511	35.4397328964944	40.8588216873903	3.589523019561	7.75929996168487	4.9182518461299	4.90391071330485	7.11327109828614	5.9529834194389	4.33862654683452	7.99615449130735	4.99433592880305	4.0694166381707	2.97446444565973	5.13710875902825	7.5446612953169	4.75617888052075	6.50450786024371	7.17863891369648	3.18986754057853	5.04181037620908	0.0123380248669704	10.8956475974579	33.3789017423386	33.6278135268777	39.7533250337826	5.30721328534094	4.45169701652824	1.40045422171515
37.5705674473845	46.9774338101227	40.2768672078581	38.5815032873277	43.717154259379	44.1071940035719	40.8905338870048	45.3039029477904	38.9847842052262	34.7964773637562	38.5465114848796	40.9908989247606	48.0208015913591	37.5838085495007	29.9595718967135	42.222909227116	35.3888262571666	40.9720128283363	3.62466908146306	7.80344110413269	5.04170756151456	4.86621853938283	6.9499988583955	6.05991989048812	4.28039485732419	7.99615449130735	5.1717375163592	4.0694166381707	2.97446444565973	5.13710875902825	7.41231237217184	4.62783086094586	6.40032449676681	7.16973413217845	3.37773057090791	4.99123811588331	0.0123380248669704	10.8490954654437	33.3773697035328	33.6997700124756	40.4119717041676	5.66789559522736	3.78305443632665	1.6925951672357
37.5386286710122	46.9727249629608	40.1528745952662	38.4275938275823	43.6402457998069	44.1716725938242	40.9594416150888	45.1966012368815	38.6341142349657	34.806064123508	38.5547571966379	41.059581808393	48.0051945325879	37.536531597618	29.9660610315945	42.3154955065312	35.356490885397	40.970843259619	3.71928212276469	7.80466912713969	4.94170855454177	4.88268443309463	6.84086215844914	6.14554988017463	4.31292544955261	7.94603160504715	5.13488822931143	4.05404190376586	2.86447889451585	5.15485388169796	7.50433915623208	4.65214820754096	6.38178579251146	7.13645367128327	3.37707131359026	4.73800415967196	0.0123380248669704	10.8490954654437	33.3773697035328	33.6997700124756	40.0325107221773	4.34944783437992	4.28584822492209	1.75400244793036
37.5877003397727	46.9727249629608	40.1528745952662	38.378254815813	43.7880734759176	44.07544118019	40.9296255470964	45.0058548729471	38.5806967955195	34.7131433827373	38.4299957521574	41.059581808393	48.0985757350057	37.5560795030394	30.1004514863054	42.310547304757	35.3418392379051	40.8033618966623	3.77897514094601	7.80466912713969	4.94170855454177	4.77468468094519	6.9116546743172	6.1086259633844	4.26160899217716	7.73167929541596	4.94328767407469	3.95345979996884	2.93613062799358	5.15485388169796	7.49205255432794	4.6080480885215	6.27246143195668	7.11269744346459	3.36656050768148	4.76427005165553	0.0123380248669704	10.8894211613455	33.4059561274335	33.7427692971261	40.0735973289625	4.96551526789934	3.63404877763422	1.17329659786887
37.5861370890894	46.9483045106467	40.0064309367486	38.3932052524593	43.9545815743309	44.0301551154287	40.9837674476864	44.8516781038436	38.5504865936544	34.7807159568003	38.4299957521574	40.9359102388643	48.132043646915	37.6921671372764	30.0567560534855	42.2920177075745	35.2925882071626	40.7552956270017	3.71511169193007	7.65823913249154	4.95381101636479	4.77189074727009	6.85959890421146	6.17177975024857	4.42772915108502	7.72447002509247	4.93914091717366	3.90811516870015	2.93613062799358	5.21849021253684	7.46965762447613	4.58534288484193	6.31257775859109	6.94989323857717	3.47318234980606	4.86108553351146	0.0123380248669704	10.8443613148206	33.4761165686536	33.8040588175071	40.3115393914808	5.2685737824192	3.64772789995511	1.47402226487421
37.4300748326423	46.8909404722631	39.9433728871508	38.3932052524593	44.1165120028977	43.8955003025867	41.2010440308226	44.8823440682686	38.590002676174	34.8355014745045	38.4299957521574	40.9878886610209	48.2212593999489	37.7839292876848	29.9941983142685	42.1792263724924	35.3974024953788	40.7045742136024	3.64413147065969	7.71181131763977	4.84772381627612	4.77189074727009	6.99508468083758	6.17818918131702	4.35866520573669	7.85717427231623	4.93980729704834	4.13813210334773	2.93613062799358	5.12750341555958	7.42775508125927	4.47824645208615	6.24632922308207	7.04324951248489	3.35118030172986	4.82188918712616	0.0123380248669704	10.9853038848524	33.436924215679	33.8040588175071	40.9958116497463	5.46286647970045	4.77801751975191	1.81621326667448
37.5959250436405	47.0376164033083	39.8976178901806	38.3572024536235	44.2774156280983	43.8608906188686	41.3173267709462	44.9966332451251	38.6180906583846	34.8355014745045	38.4902589770947	40.9530323110973	48.1637267940562	37.7008341524366	29.9941983142685	42.2481537818921	35.293939829036	40.6924532525869	3.43671364567726	7.61751500636732	4.55845742107047	4.75334316854219	7.03583175270567	6.1754160177246	4.37289325194764	7.91200884451165	4.92316625845093	4.13813210334773	3.18561202596379	5.26385402319852	7.43447406735261	4.65139449061991	6.24632922308207	7.21636050984201	3.41259201516299	4.73847627744073	0.0123380248669704	11.1623147824769	33.6278879449867	33.7502008078115	41.4828977763977	5.7741110624666	5.9474449058821	1.75235324739403
37.5959250436405	46.9646117844079	39.7302833192887	38.2407005989886	44.1855643736625	43.7925549029822	41.3171564282837	44.9966332451251	38.5582212711091	34.8627277347003	38.5008336022891	41.005735759164	48.1542378916821	37.7489895313744	29.9941983142685	42.1973443809397	35.2717160294595	40.6882022992515	3.43671364567726	7.75076351734652	4.5575889962849	4.70483316153245	6.88934967581016	6.10155657249704	4.25975585397894	7.91200884451165	4.95285100379087	4.111816584206	3.23443467114625	5.33714024254804	7.15141940831946	4.56709690462889	6.24632922308207	7.13472739226854	3.37926708292513	4.79265227517794	0.0123380248669704	11.1499050669765	33.6130258484185	33.7529103173189	42.3120944611227	5.19942969098227	5.8540732908941	1.63367681292269
37.6367000778279	47.1167964556598	39.9192685203714	38.243906319619	44.201869491053	43.8235588972044	41.1273193131399	44.788970904874	38.4151392977299	34.8740675684313	38.6102574726426	41.0101590924123	48.0630954744873	37.7587340294839	30.0151398716884	42.1145405060782	35.3403555232608	40.6091035147561	3.38444848837315	7.66218535305417	4.42640335360328	4.55591722335347	7.07602067676964	6.21455079029327	4.21949534874731	7.97278315792041	4.84274854702992	4.12996342737481	3.29635313225364	5.44785668343748	7.00988223806442	4.6550305792034	6.17512686908674	7.05214213041211	3.35080481755661	4.85975039929092	0.0123380248669704	10.9460193918224	33.6028271900534	33.7529103173189	43.3864704324584	5.88321191783063	4.73840693968809	1.1318663854295
37.6367000778279	47.0417633844652	39.8856176718863	38.3466912944666	44.268247438878	43.7310559160837	41.0190136374624	44.788970904874	38.3982415915594	34.8740675684313	38.6774720549562	41.0101590924123	47.9148272075506	37.7189363005683	29.9358321791774	42.0755442654075	35.3548905717441	40.5248050779362	3.38444848837315	7.53498547877562	4.32459605129852	4.69004647394966	7.03439475553127	6.18749949087175	4.32164927904788	7.97278315792041	4.97854783816354	4.12996342737481	3.3769451397613	5.44785668343748	7.05250604164557	4.44319639920113	6.35994647051316	6.92783715701828	3.45628529139326	4.74165160952237	0.0123380248669704	10.9460193918224	33.6028271900534	33.7529103173189	39.2381860149873	5.47894185781077	4.43009107703499	1.18996359460646
37.6367000778279	46.9363607525402	39.8429204747602	38.4833035049922	44.1352735218855	43.7310559160837	41.0031600837578	44.788970904874	38.4332482222252	34.8740675684313	38.6774720549562	41.1085592158884	47.9417766963385	37.8603100984937	29.8447756664103	42.1088051693637	35.3997577120369	40.5905461047987	3.38444848837315	7.67772634166903	4.28122674430169	4.77413448158482	7.36309308518623	6.18749949087175	4.39599600090887	7.97278315792041	4.9078049293848	4.12996342737481	3.3769451397613	5.50842838496473	7.05246685593991	4.39051319256104	6.36997137488009	6.86115215246391	3.46797772270139	4.77856731058392	0.0123380248669704	11.0176070533954	33.5780232093104	33.6727330826865	39.2808621065927	5.47827704451212	5.68743808989344	1.50699361005363
37.7259145767462	46.8906511276493	39.8991390032001	38.3555589495477	44.1226585828437	43.5280110140428	41.0031600837578	44.9904231588352	38.5398907769332	34.9356080985103	38.6774720549562	41.0776879718814	47.9163485889726	37.7769878641376	29.9121626186434	42.1088051693637	35.1837960040046	40.6955266822681	3.41332745948329	7.60809306554293	4.21805557956775	4.621854106365	7.18246789471098	6.1733240242747	4.39599600090887	7.97164637564601	4.93310225824883	4.09951921905526	3.3769451397613	5.36697304382986	7.20894781998791	4.35248922806344	6.15064542974023	6.86115215246391	3.45937688755961	4.67624363635143	0.0123380248669704	10.9614131627483	33.5737620605271	33.6727330826865	41.8706856714142	5.40488747520041	6.50754846236901	1.28424341884129
37.5794423679704	47.0868187311297	39.9723200078754	38.3555589495477	44.142908742433	43.5967760631894	41.0031600837578	44.9904231588352	38.6278412988885	35.1290884558207	38.6676534926569	41.0776879718814	47.8330321535887	37.7144402869275	29.8486315432776	42.1680211834913	35.1123710159291	40.7428441072522	3.4624805090506	7.69642070524896	4.23713388679824	4.621854106365	7.24310533294821	5.95348924515	4.39599600090887	7.97164637564601	5.09107308184792	4.09652017732214	3.56908501847802	5.36697304382986	7.05792769827345	4.28819417294372	6.06032254221831	7.08116479069399	3.4571788538908	4.77650818445701	0.0123380248669704	10.9242968508207	33.4359699360178	33.6288429146304	37.5399292777685	5.17202178512788	5.88066724597042	2.04298659234882
37.5794423679704	46.9822415887855	40.1356588066286	38.3555589495477	44.1298126311583	43.5967760631894	41.0213680767812	44.9904231588352	38.5327311177713	35.1290884558207	38.5737570463907	41.1244182653828	47.8635718145136	37.7593857171587	29.8252541225988	42.1136460044182	35.0989054692824	40.8148861776069	3.4624805090506	7.79153425711358	4.4031532278854	4.621854106365	7.33327907440181	5.95348924515	4.3406333827986	7.97164637564601	5.16086876468423	4.09652017732214	3.61388201496148	5.37918297332143	7.19060564407117	4.45478795943441	6.23296470878896	7.04104392121838	3.59815703749368	4.87803371392939	0.0123380248669704	10.9352711472281	33.3452884791713	33.6695190735149	39.5675527854596	5.13727625568212	4.38629954032321	1.37608652378636
37.5983763356716	46.9888170502017	40.1356588066286	38.286867443193	44.2335683231584	43.4490037858691	41.0354103618458	44.9904231588352	38.4685094072772	35.0785660401615	38.4917172847288	40.9633115397023	47.8677192907149	37.7237825753129	29.782243045636	42.0857758197545	35.0340758367659	40.7780657424597	3.58249471060343	7.64851653714131	4.4031532278854	4.62956440709428	7.29743896990448	5.95311004919824	4.14495185647221	7.97164637564601	5.2444936142001	4.18987972293057	3.51037978491172	5.279958051093	7.30381082350211	4.44684887461438	6.30233431615233	7.09377306509518	3.6487452221084	4.79854552435659	0.0123380248669704	11.0143395270246	33.317438099959	33.7382229621857	39.8947092822093	5.31895962142053	6.45929027348525	1.39887767919067
37.609038141246	47.1146283967626	40.2092170673349	38.2606077508842	44.3870598834542	43.4860685091638	40.920740044698	45.0063111292229	38.4656260839141	34.9250101618579	38.7037570095934	40.9751722005168	47.6603500047179	37.7313302397417	29.6696700731538	42.0038727004759	35.0795011503777	40.7051503863702	3.60029857643516	7.53542610434395	4.37499284338515	4.78459621576963	7.42463392453242	6.03330000281852	4.15821660822447	7.81759906018084	5.37823990587275	4.05083113532131	3.6083136940246	5.26039360051627	7.37818603970018	4.28414987673946	6.22788895220229	7.19958121891732	3.68823251826812	4.8244696930171	0.0123380248669704	11.0143395270246	33.2459807323732	33.7382229621857	41.6861946325813	5.36588621767712	3.42803146666191	1.28499860502881
37.6598338121312	47.0302589759847	40.0822327326114	38.4803098909047	44.4649457829099	43.4241443048343	40.8397917526417	44.8334335578788	38.4891453292258	34.8971299429199	38.7037570095934	40.9766427787036	47.5999601074701	37.6035772429019	29.442199704966	41.9791770375107	35.1886854879166	40.7115282723894	3.62420943649867	7.45183349248773	4.36473808790302	4.78952762339549	7.49162474907962	6.05958697903839	4.12711079388522	7.79937026405252	5.40242445875416	4.00588938478307	3.6083136940246	5.29361876310391	7.32800793022478	4.32186127043369	6.2892750513672	7.1737852533782	3.73045353471102	4.86419693039523	0.0123380248669704	11.0244274958113	33.0220794133514	33.6231269454892	39.0519415114488	5.38350151625155	4.67245650838252	1.98669438402974
37.5589548089765	47.002354278787	40.1798867378249	38.4803098909047	44.2222357536498	43.4241443048343	40.8397917526417	44.7360465933929	38.4411391953308	34.8318698113766	38.7220680788759	40.8456878262919	47.5005607866772	37.5504756048814	29.3591541436173	42.1707551561233	35.1787435910884	40.8100698115917	3.61119055628008	7.43924699998808	4.25931284964155	4.78952762339549	7.40208085417944	6.05958697903839	4.12711079388522	7.88728914847146	5.41596616806946	3.97315965595098	3.52382146621171	5.20544832016317	7.33845923390585	4.31614586187716	6.09902820968587	7.1974847083829	3.74298613773447	4.81123741661687	0.0123380248669704	11.1533038381956	33.1228409608469	33.7150342060039	37.2490115383348	5.05416168782288	5.62161305703279	1.7184370602517
37.3491097360751	46.9765892534195	40.0032632057049	38.4803098909047	44.1275336701659	43.4554135960137	40.8471811478777	44.7360465933929	38.4814711012247	34.9037208357778	38.5548734575375	41.1004926576836	47.6086144663894	37.5653546695446	29.3321620448261	42.1707551561233	35.0486873680673	40.6435385646941	3.47072453851601	7.39827200007423	4.2001346997458	4.78952762339549	7.34522120976495	6.04714645371017	4.15030862679005	7.88728914847146	5.38082586808706	4.0744822105841	3.55382528910989	5.02745505167915	7.32451424029447	4.23608133011292	6.02548913882009	7.1974847083829	3.7109783526661	4.94233102661767	0.0123380248669704	11.0574064600033	33.2560700193613	33.8785014373469	39.5842067170945	5.90247587918581	5.09220212945077	1.53771968911314
37.392559783851	46.9765892534195	40.0032632057049	38.375486122513	44.0850953039929	43.4554135960137	41.0158949353933	44.7868223144744	38.4814711012247	34.8352058315448	38.6052990968717	41.2224120599394	47.6086144663894	37.6690630321621	29.2943668200074	42.1810530315282	35.0961864979953	40.5728479730619	3.62654345634794	7.39827200007423	4.2001346997458	4.67178551718286	7.43529311753414	6.04714645371017	4.16161427663978	7.78486846354139	5.38082586808706	4.07051017658895	3.50693594939166	4.98816855889456	7.32451424029447	4.34824626423637	5.81413963857343	7.11753318149031	3.68729879894553	4.90942465384217	0.0123380248669704	11.1730456667528	33.180123759505	33.7515539714813	39.0802668684227	5.50011256812904	5.06445837626955	1.43985301953384
37.4465937518641	46.9788688158486	40.0609166729759	38.2482959170558	44.2210000862549	43.3876439158743	41.1358570485019	44.8219401280623	38.3332744877209	34.8259583075387	38.6052990968717	41.1948688418966	47.4718780714194	37.7801733909573	29.2942502528849	42.1769926193312	35.0517335237465	40.5649378396082	3.63907970913197	7.41002032005889	4.20903998463625	4.70116394864557	7.63401850165293	6.09685628044674	4.11630727315422	7.73303930717207	5.29917291552014	4.12346829792952	3.50693594939166	5.11751105134449	7.25767852212354	4.32416384600118	5.81356897947682	7.17413994576662	3.75889071241662	4.75293426721164	0.0123380248669704	11.3362641389493	33.0181966848195	33.7681921624339	39.1511002169719	5.42605031673584	5.30961304769538	1.47999866422219
37.5554790725399	46.9180377565386	40.1436604875647	38.0492187696306	44.0868299027826	43.3956990330985	40.9677631292663	44.7946182961653	38.3367087051072	34.9218653631593	38.5176578781377	41.1601799343512	47.3808572152429	37.8471198729388	29.2942502528849	42.1278136768457	35.1640008973888	40.5649378396082	3.49468780854393	7.31785489111503	4.39402523007677	4.72729956398016	7.6761571090617	6.04757961535624	4.25960462742812	7.77294670870094	5.1199629163397	4.17300428220174	3.53707105519051	5.03733236087292	7.22089990601375	4.24253979588593	5.81356897947682	7.23341799699047	3.73385331552211	4.75293426721164	0.0123380248669704	11.5148524340217	33.0442466172628	33.8395509866688	40.1988611351732	5.1502131689916	3.85403124218347	1.72266209276162
37.3095347490042	46.7898368295132	40.0281649233447	38.1878367057624	44.0211347833144	43.454521717633	40.9315908085915	44.9007817961225	38.3496750828193	34.8238637290727	38.3085586156114	41.131283656605	47.4811702001704	37.9062570787744	29.3120800656402	42.1278136768457	35.1064319209193	40.9050487444642	3.4532558548853	7.42897640566179	4.52532176867429	4.82021190442564	7.78641501372378	6.04000988343575	4.11720215977944	7.8161466412307	5.23617604076459	4.07548693277648	3.48964245750727	5.0471022671925	7.13725541592708	4.19443820587287	5.97295479788872	7.23341799699047	3.6518122277928	4.75807532087196	0.0123380248669704	11.5589523282922	33.1092102518497	33.8156085506212	40.1844250334071	5.44409333945894	6.24529328161063	1.5652366242236
37.3112836649476	46.7494732459649	39.8520482672914	38.1878367057624	43.9090755171442	43.2702750577692	40.8032298556377	44.9579427722204	38.4666850309145	34.7997793215934	38.3812203456518	41.1893637739099	47.6322347631364	37.9558636219188	29.4070350312029	42.1775704873269	35.0500476064348	40.9050487444642	3.41684457475093	7.42150042849716	4.64520628587632	4.82021190442564	7.61165998404696	6.09493367213166	4.11197554766772	7.82106700507835	5.38190497250719	4.05209632914721	3.31184266374591	5.09610107288294	7.15236699253359	3.94677623239809	5.95556127808547	7.30582340843746	3.76028877399833	4.75807532087196	0.0123380248669704	11.4996593344917	33.1343462747548	33.8102247512907	39.7474428679872	5.89653972836919	7.42576641155558	1.48904467358426
37.2423015991392	46.8456558583715	39.9249185982787	38.0748790221536	43.8037018392578	43.283683387171	40.7188790617607	44.900779292442	38.4303612044556	34.8884213726985	38.5886632340243	41.1112521855273	47.524800220079	37.878885994693	29.2506318054013	41.9444417903009	35.0736947063196	40.7882151189227	3.53667433840868	7.43489084508464	4.70407921915884	4.80291183869036	7.48716282723653	5.80265871228658	4.12646685068375	7.8634922072492	5.35939870299202	3.93700815710743	3.35515156469659	5.02912026087179	7.11668331264977	4.01149284638308	5.86992582668861	7.11073441839736	3.769432381554	4.74370335315383	0.0121058064298408	11.51722346545	33.1721495193738	33.876418981361	42.3171169772679	5.51162731292195	5.74101501056173	1.22502306106452
37.2767364497301	46.8456558583715	39.9411987259872	38.0237563320645	43.8178808990022	43.3412801301885	40.7393994439883	44.8413432447109	38.5830810425677	34.8805770817395	38.5886632340243	41.0810896542168	47.4550608535938	37.8673094607756	29.125373977192	41.6641083825152	34.8070851523178	40.7904535835661	3.59503119997498	7.43489084508464	4.69716035887946	4.75973746371399	7.62076743006503	5.58972973707591	4.20076407292019	7.8951081095973	5.42897733588617	4.01539848969953	3.35515156469659	5.1329842404859	7.06599771963156	4.09701731659683	5.72983842073809	7.03464041871321	3.77203968110231	4.72857642876668	0.0125805772909644	11.5698969922605	33.0733830682744	33.876418981361	38.2232832507444	5.54315690983932	4.6557115954543	1.73118537804403
37.399652339405	46.7571868716014	40.0454662044111	37.8769250681031	43.7799288804152	43.3285826005046	40.6748132161633	44.8413432447109	38.686671436193	34.8740024177922	38.5624809116597	41.0810896542168	47.5150660910081	37.6872030602891	29.1724787091085	41.6255171523507	34.8333698557178	40.9953076759803	3.65604567267724	7.41723451341588	4.75188683597542	4.64727569772426	7.60474334782255	5.63627993095964	4.37754081383686	7.8951081095973	5.4169059500252	3.98838872831734	3.24036070254604	5.1329842404859	7.11152316375328	4.17097016038969	5.51531510838305	6.88342385396529	3.89344561551629	4.5516387117503	0.0125805772909644	11.6707555362618	33.2214050589548	34.0108716709955	39.8661219237565	4.26575175525436	4.95622947468566	1.65481929288987
37.4715436743589	46.8000531571894	39.933568233212	37.8769250681031	43.7916983610801	43.2996561427543	40.790577476259	44.8413432447109	38.7858711194677	34.8740024177922	38.7343031801632	41.1938620746539	47.501454130944	37.8654942919469	29.2852385664895	41.5859027861176	34.7463816120419	41.0006449268328	3.65521366683082	7.53994676500627	4.7164332392752	4.64727569772426	7.60280829013917	5.67429822081819	4.29908801934061	7.8951081095973	5.41188929751826	3.98838872831734	3.08724865664947	5.12883896145155	7.09491584711152	4.04201041921902	5.48599422824474	6.85024615132379	3.96682292523928	4.46772076085345	0.0125805772909644	11.6096586675019	33.094743429446	34.0122133385093	38.3146245110877	5.46399826028178	5.95942503852169	1.91750878126758
37.6196253632938	46.7645132523819	39.9358923192557	37.8348151845771	43.7262852440192	43.2583689489906	40.790183287226	44.8073901196139	38.7905580350322	34.8740024177922	38.646520514142	41.1850256777323	47.4344449153314	37.8654942919469	29.0697553331971	41.5859027861176	34.7379959494981	41.024897121436	3.59299451315892	7.53275831406599	4.58777409579098	4.56820589998658	7.59602797801516	5.74129132086476	4.22350117315523	7.9310198854766	5.35162287924573	3.98838872831734	3.0607966316401	4.88291277630889	6.94627872172653	4.04201041921902	5.53593780787898	6.85024615132379	4.0092016839659	4.55735845172448	0.0125805772909644	11.6096586675019	33.094743429446	34.0122133385093	40.6662939757296	6.09941349849724	4.99995275282814	2.17329483842771
37.8962063134963	46.7376357687886	39.9110725604543	37.6791787574375	43.7089593142544	43.2839280340211	40.9169262372543	44.8191776151479	38.8825079679113	34.9523539313001	38.646520514142	41.0839575683674	47.4478367184881	37.8421293150535	29.1667590504104	41.6742495276963	34.7723676801662	40.9525463727161	3.69651801802438	7.48315158344566	4.57346641703393	4.67108794812345	7.61645700226656	5.76351873283723	4.12180839301146	7.81290844602967	5.46746223132072	3.96550427635891	3.0607966316401	4.6953444548908	7.04053408526768	4.02571152539175	5.52581648015374	6.83878370771324	4.08366301925275	4.55374712846546	0.0125805772909644	11.6096586675019	33.094743429446	34.0122133385093	40.5342398657456	5.89325380770622	3.92966879885131	1.58647417823673
38.0014966093984	46.5816582260992	39.9496989255844	37.6791787574375	43.7089593142544	43.2139877054958	40.8306992197194	44.8148448038508	39.0077119494992	34.8175106875281	38.646520514142	41.0659380586349	47.4478367184881	37.858755850747	29.1097952018663	41.6742495276963	34.7723676801662	40.8831675954184	3.62139438863875	7.5255224229986	4.58440803034302	4.67108794812345	7.61645700226656	5.75309026057425	4.15227329757475	7.86798359391663	5.47848202545016	3.85262920127339	3.0607966316401	4.78080508382336	7.04053408526768	3.98852312752234	5.55052661964033	6.83878370771324	4.08366301925275	4.58466461465065	0.0125805772909644	11.6096586675019	33.094743429446	34.0122133385093	40.1115564126853	5.44948751975795	4.60290779539476	1.90292511652192
37.900049323548	46.4923407066562	40.0647727399501	37.6258426721305	43.502883631087	43.1361747256608	41.0227009934097	44.8148448038508	38.9595621492143	34.8175106875281	38.5428234778691	40.9867129495072	47.4394047603397	37.858755850747	29.32603253721	41.7432456337879	34.8080499897763	40.8831675954184	3.5649045641505	7.47447340859277	4.69234962641891	4.69288279924645	7.55063931946765	5.80613975099129	4.07948667687448	7.86798359391663	5.37244825891182	3.85262920127339	3.08217375667725	4.76056122459422	7.12439950798633	3.98852312752234	5.67905590595304	6.88744398432584	4.02084199702084	4.58466461465065	0.0125805772909644	11.6096586675019	33.094743429446	34.0122133385093	38.500141475591	5.08933485957413	5.3657181518743	1.18879048980315
37.900049323548	46.4923407066562	40.1092711366464	37.6258426721305	43.5834621075226	43.1331506002207	41.0227009934097	44.8038325559322	38.8592880723983	34.8778196162791	38.5428234778691	40.9867129495072	47.3711323717999	37.9054305871109	29.4041812583058	41.7982700050645	34.6445188327662	40.9046495571543	3.5649045641505	7.47447340859277	4.5934076719386	4.69288279924645	7.4343146502868	5.82775596041801	4.07948667687448	7.76662207131961	5.42656241707273	3.92277468639974	3.08217375667725	4.76056122459422	7.08169565732675	4.00136729892172	5.69794511360417	6.91944256007764	3.78183511352515	4.38980714884444	0.0125805772909644	11.603283195557	33.1044295253686	33.8847242505441	38.7245683691085	5.33819147407826	6.74080497724384	1.55423853772536
37.9077169297697	46.5450129636592	40.1052037762939	37.7634266601909	43.6519723328592	42.9489628431159	41.0848282208048	44.7858404549054	38.85956214526	34.8521604308768	38.5428234778691	41.1182652965433	47.3386580553707	37.8955373133549	29.5807939415987	41.7446896847188	34.5688921803692	40.9658947184171	3.46724419274476	7.25912509330866	4.58901302745729	4.76876054032462	7.52648499237796	5.92949905119527	4.309501884386	7.74249657724369	5.14848014202025	4.07026234835359	3.08217375667725	4.70550547484829	7.1420469123212	4.00988315245944	5.63223201962429	6.95368606511285	3.765269715074	4.65507112775853	0.0125805772909644	11.6128422658593	32.975557804453	33.9765070056159	41.2987221066852	5.2042530428411	6.9723033683601	1.0662086886873
37.9077169297697	46.4209987072085	40.2137149656217	37.8642380552223	43.6734200852767	43.0329049549113	40.9371406418065	44.7782674869708	38.9714087765582	34.8322061572658	38.4344559855967	41.2288521903761	47.3386580553707	37.908361742294	29.6514808017574	41.8379890732022	34.4973475114242	40.848409076924	3.46724419274476	7.0805629346288	4.48096132783071	4.7030984355983	7.47433951453864	5.86261067979607	4.25700843511837	7.65360815631185	5.2065642357561	4.07883102850343	3.02506223611668	4.87826425585775	7.1420469123212	4.05180770916796	5.46510599304281	6.8687582670566	3.76119276170218	4.74224624126169	0.0125805772909644	11.4787461131205	32.9268686597949	33.8694209586086	39.2079537617916	4.87111481641649	3.2633265521364	1.90231136992807
37.7665391494845	46.4997409559073	40.2787783199073	37.8556923031421	43.6007992359758	43.0022081358426	40.7986727447827	44.909948531353	39.2089739343457	34.8251603067793	38.46655107822	41.1314839199255	47.3386580553707	37.908361742294	29.6170345045321	41.7295516379544	34.404662597271	40.8758361877604	3.49517952507077	7.14347192024119	4.6437946499566	4.74401987591718	7.44634264876468	5.81845011623354	4.34216008148927	7.67350537020863	5.2089208119166	3.91934827335549	3.04490575105064	4.83440472345486	7.1420469123212	4.05180770916796	5.33697549395078	6.9563958775883	3.73421849673739	4.80948001535651	0.0125805772909644	11.3777774609822	32.9457686352853	33.7842628546642	39.628159503927	4.34206514434864	6.82888437783258	1.22193607571329
37.7665391494845	46.5509455547769	40.2630978762904	38.0125551463383	43.6327161685556	43.1685096484593	40.6963386131177	44.846327088061	39.2544950976029	34.8251603067793	38.3929067628779	41.1555224444998	47.3386580553707	37.7901071589439	29.4889376696801	41.7295516379544	34.4730225968534	40.7799810509174	3.49517952507077	7.25855951014848	4.7408218159108	4.66635057787909	7.31325874078772	5.91059734438736	4.42259450975475	7.57495862301033	5.3462116170484	3.91934827335549	3.08787845345026	4.86600507665288	7.1420469123212	4.05360783631539	5.3948705514168	6.9563958775883	3.81006316211216	4.84475810350448	0.0125805772909644	11.5151233781932	33.0760414899653	33.7306499863491	41.8222456881928	5.11790611572186	5.00746461587562	1.04729169344141
37.7870321829054	46.6146628689913	40.2432716503964	38.1253196477495	43.6327161685556	43.0219134884008	40.7855793277363	44.8991260937554	39.350330697509	34.7832947797018	38.3929067628779	41.1555224444998	47.1563459719349	37.7779667098305	29.41524844451	42.0700212168821	34.5451338111854	40.8211049588475	3.50840768307068	7.21599820915971	4.53440905359769	4.73330488032251	7.31325874078772	5.91276777964355	4.3345254213988	7.51888277817654	5.4093055365324	3.91169157179331	3.08787845345026	4.86600507665288	7.0965480635443	3.87066229406968	5.39068462230566	6.85103606974511	3.88686589688364	4.82145458536706	0.0125805772909644	11.5506519825336	33.1036616089627	33.7436263432653	39.0190392205786	5.14683114217702	5.52254588873754	1.3106917328476
37.5793680868737	46.6373442402982	40.136680225267	38.0324416571319	43.4817026046155	43.0219134884008	40.6838935120253	45.0494238168856	39.350330697509	34.6742512515076	38.4252556944641	41.1555224444998	46.9706209941818	37.715814840965	29.41524844451	42.1880902518439	34.2263810665947	40.8525541898145	3.56228120497785	7.12412172358442	4.47526668905839	4.836382313579	7.24995068644078	5.91276777964355	4.39318895492619	7.66953534785711	5.4093055365324	3.84148921515702	3.11347592142635	4.86600507665288	7.10719029058783	3.78431462371465	5.39068462230566	6.75461047462742	3.88059553751962	4.84058349542458	0.0125805772909644	11.4691013718392	33.3360553127267	33.9303486427334	41.9227368813922	5.45748596481892	3.93694936810635	1.61950648185192
37.5862548702489	46.6626273645813	40.0997484453066	37.9815269898039	43.3033234974946	43.1551598963523	40.8596122775848	45.0657986421971	39.4011558344347	34.7977990902389	38.4996714906512	41.0967650954957	46.7577677863681	37.6952889699155	29.4296668207226	42.0970465027959	34.1940225869725	40.905320881584	3.5634825413376	7.02262803431218	4.58013262921714	5.00190138770482	7.50481290626229	5.86172135407622	4.40917999380087	7.63122565359158	5.29545493510864	3.84181940375494	3.12071116966132	4.78068242282213	7.29578805295337	3.78304483560821	5.30610177620219	6.72742574623754	3.94662453727447	4.78515142281935	0.0125805772909644	11.4691013718392	33.3360553127267	33.9303486427334	40.4889301215171	5.01300063984143	4.0782168934333	1.78850605402982
37.7280182599149	46.6626273645813	40.0997484453066	37.7986231600208	43.4119751109372	43.1073996230811	40.8290927964673	45.1133312707202	39.4011558344347	34.8247609320212	38.5120499057188	41.0967650954957	46.7969800171001	37.6952889699155	29.583937172503	41.8858772701907	34.3066945469376	40.9037377892677	3.41715195083228	7.02262803431218	4.58013262921714	4.90661680507263	7.62009251143243	6.04747100107152	4.4567746016662	7.66564832349013	5.29545493510864	3.85696961226683	3.30249150485419	4.78068242282213	7.37018395488245	3.78304483560821	5.26159175683839	6.53537940879564	3.90612092571703	4.77036938986177	0.0125805772909644	11.4206222845733	33.3611789988029	33.8698747503842	37.7884785713379	5.37689699462566	6.41138167364853	1.56528520109208
37.7280182599149	46.7033037528339	40.0692438474231	37.981803880168	43.4119751109372	43.1290140886409	40.7917160145726	45.0796774376411	39.4362106686998	34.7205176298635	38.7943538276712	41.1275811587296	46.6913489204238	37.8097352054721	29.583937172503	41.9592363017669	34.2875298508516	40.9557872630585	3.41715195083228	7.12629179171578	4.5879801878039	4.94220881476314	7.62009251143243	6.2292976525629	4.43508846915838	7.59101072976983	5.27848291344462	3.81565896031454	3.30495213408396	4.87692975837654	7.46427127436784	3.87830805752311	5.26159175683839	6.52911576138165	3.92911760790753	4.72234273374127	0.0125805772909644	11.4206222845733	33.3611789988029	33.8698747503842	40.6094737594719	5.51836513628852	3.88902216753682	1.9569003323072
37.7280182599149	46.4267654256831	40.0568887891347	38.005779773532	43.5095702826302	43.1751570830778	40.7486714125862	45.2137797182454	39.2569813234565	34.7497179411715	38.6704975510652	40.9904573134644	46.428392297118	37.6369801895894	29.4889101592379	41.8233676580545	34.1733111657504	40.9062473002786	3.41715195083228	7.30453234001434	4.61259736795435	4.86691540786821	7.66526788349061	6.20277833009852	4.38179764669335	7.51445984058626	5.23291754713357	3.75249961662496	3.37514582787865	4.81936777971842	7.62618248442321	3.89866503185057	5.24397773567273	6.58861822240019	3.89468967514026	4.73247701813494	0.0125805772909644	11.4368557169012	33.2523451393838	33.7815240923121	40.5540218447699	5.3950925197626	4.92009213109155	1.93142445808438
37.6850094178729	46.3671558086419	40.074856185831	38.0695185951459	43.6811613430733	43.1573472740852	40.7288611063194	45.2053150572694	39.221930290125	34.7093475650342	38.5770291972762	40.9904573134644	46.5197074166492	37.5411512539169	29.4279439938704	41.8233676580545	34.1744923866255	40.9559531464017	3.42523390317223	7.29741690756644	4.74763150608501	4.93016205962901	7.64111219135706	6.27535171792656	4.31353864264131	7.48652941329328	5.08811559619547	3.80252371710572	3.26799365676075	4.81936777971842	7.71918896584512	3.77727065672438	5.2154177508833	6.58861822240019	4.02237164808622	4.82644952838174	0.0125805772909644	11.3777742080665	33.2936853787777	33.7236949261936	40.4674968455173	4.72828589948487	4.68549218033575	1.82296737261626
37.8657723375694	46.3671558086419	40.1825085771891	38.1476563881413	43.6811613430733	43.0480821672793	40.7849467374235	45.3789266786162	39.1590584810074	34.4951763362501	38.5757165780966	40.9904573134644	46.528624592533	37.5411512539169	29.4439236504294	41.9427914466048	34.1952398527735	40.9715811648827	3.38052480718464	7.29741690756644	4.75071719415448	4.97712192598028	7.64111219135706	6.26295991214999	4.39771911309245	7.47907525925627	5.24954978919476	3.75257682615514	3.13507692293251	4.81936777971842	7.73495085578155	3.77727065672438	5.22410586503093	6.39446415576532	4.03767083586856	4.94436578862847	0.0125805772909644	11.3758526134767	33.2352007411128	33.7115735938256	38.5545414160851	5.3398676476295	7.32516123386927	1.73039868439034
37.8502304824269	46.4111666573427	40.1448805994665	38.1476563881413	43.6840904652833	43.0480821672793	40.7849467374235	45.5100797026586	39.1348144167975	34.4951763362501	38.6685754159086	40.9370468712437	46.5580443445245	37.5771028132636	29.3044555812874	42.0336268068907	34.2630820952949	40.9603422035365	3.35912611840132	7.13939036310143	4.73213704362324	4.97712192598028	7.71973224856852	6.26295991214999	4.39771911309245	7.38723545953925	5.5119956585356	3.75257682615514	3.2371396649345	4.8507962179623	7.95121120310606	3.80846660190309	5.27512601728314	6.34240129994448	3.9499820531563	4.82520448165426	0.0125805772909644	11.3758526134767	33.1827789692942	33.8556556227054	37.7379574738594	5.33924473182619	5.08344753783906	1.3090931035694
37.8502304824269	46.5354747305739	40.0409145109432	38.1476563881413	43.6967560306385	43.0480821672793	40.542097426187	45.4981792975511	38.9843759176373	34.4110388129057	38.6685754159086	40.9370468712437	46.7081993285195	37.5768167092441	29.2240650240673	42.0723054559983	34.1323415042644	40.9603422035365	3.35912611840132	7.1120342391192	4.83748346412682	4.97712192598028	7.65172525193392	6.26295991214999	4.53188561494143	7.3780682677108	5.61528517887821	3.90386806881254	3.2371396649345	4.8507962179623	7.90210710766568	3.87100492952978	5.38242927694284	6.43635507444733	3.85154271966266	4.82520448165426	0.0125805772909644	11.3568243526256	33.0794304890528	33.8556556227054	39.7118684310411	4.93096941090554	4.02547353826631	1.50283627599438
37.8502304824269	46.593965465108	39.9127255490194	38.2211478359025	43.8125872667006	42.8997771522889	40.4383695822679	45.5865713443765	39.0163614592349	34.3270930830652	38.788028996761	40.8648910183472	46.7408911747546	37.7033706530387	29.2240650240673	42.1767527738996	34.0966628344418	40.8279196210674	3.35912611840132	7.13957705047989	4.93788671714371	5.00867991394582	7.70652190255407	6.14156209993685	4.5704868809999	7.24575720644935	5.65846435510027	3.90616363188942	3.11427553338907	4.80018583011789	7.98476298057518	3.87535651876805	5.38242927694284	6.48688307286735	3.72435386203455	4.9960245109133	0.0125805772909644	11.3317273259468	33.169848368714	33.9168096183378	39.2487613350657	4.77716272839918	5.70994313693708	1.87255736946367
37.8502304824269	46.6934824133578	39.9127255490194	38.3145721985307	43.9233525072326	43.0200898180577	40.330250563931	45.559920299476	38.9728911842287	34.3270930830652	38.788028996761	40.9167114042805	46.6728669123565	37.6575286745264	29.2021500317741	42.2619454267778	34.2374327621166	40.9304967169594	3.35912611840132	7.19041170301048	4.93788671714371	5.07098524665776	7.66764105982479	5.98995041455205	4.68432878393009	7.14892536619607	5.4814782391076	3.90616363188942	3.11427553338907	4.71667730924101	7.98549014419823	3.91974738333818	5.34778490847615	6.50419138064247	3.57062509726922	4.91477692816693	0.0125805772909644	11.3923560604069	33.1195674030533	34.0132235068019	40.7518347052436	4.31962823871296	4.43347992012057	1.76714334186764
37.7605960261223	46.6220800820788	39.8140062509274	38.3426668177659	43.7295223432504	43.0804599267738	40.3955807656443	45.6776571540504	38.9728911842287	34.39100882013	38.6600458898973	40.9167114042805	46.6728669123565	37.6024565210896	29.3602060081717	42.2619454267778	34.2339984503646	40.9618706714642	3.43264340987815	7.13701348696125	4.90068582503537	5.12563168177186	7.6633959345135	5.96028924611563	4.73496381660195	7.35058538604775	5.4814782391076	3.84003083086062	3.10999377027271	4.71667730924101	7.98549014419823	3.91026347041972	5.36773318374265	6.50419138064247	3.66107574432163	4.68088317741327	0.0125805772909644	11.4774116414457	33.1237199840895	34.0464899245907	38.7913819284619	4.51055989419287	4.47685765991394	1.4721797110207
37.7368520512832	46.6917632409111	39.8717792940357	38.5773687071326	43.7405187522966	43.1167743416626	40.3955807656443	45.7115274414444	38.9425623162221	34.39100882013	38.6600458898973	40.9150292388108	46.6728669123565	37.6629225776511	29.2743970805177	42.2133978541692	34.284702758761	40.8305209902622	3.39401170658582	7.23880246354301	4.73783699908443	5.12275299833488	7.78047972377516	5.87867762128159	4.73496381660195	7.25896283862604	5.52712342283257	3.84003083086062	3.10999377027271	4.82948214730475	7.98549014419823	3.94705521778616	5.50775235744314	6.4852357323065	3.54828644463359	4.65326029060691	0.0125805772909644	11.5512034144333	33.0767643694757	34.0548951783287	40.6906525421176	5.68640453708612	3.84248782455179	1.44239928634058
37.6133150154515	46.8177132660808	39.7886431288349	38.514245951565	43.9574297841882	42.9513191678985	40.3961281429134	45.8479962090491	38.9159778677685	34.39100882013	38.6600458898973	40.8395129869233	46.6728669123565	37.3285570215713	29.1863382008219	42.2133978541692	34.284702758761	40.7631085559127	3.47945713527773	7.31823927501049	4.79665632488384	5.04629431959635	7.836379628635	5.94881632952631	4.57379841136468	7.39509771538822	5.50794989271894	3.84003083086062	3.10999377027271	5.00133011374034	7.98549014419823	4.01304466177023	5.46295661327147	6.4852357323065	3.54828644463359	4.46727011035917	0.0133946540949222	11.5074639991492	33.1339573731173	34.0448615912378	39.9924492934453	5.33541129094901	4.53738761117114	1.92579209819304
37.6437596057175	46.7046299639544	39.6991874618303	38.6331435634397	43.9840840530078	42.9513191678985	40.3472876039776	45.6297848868051	38.9159778677685	34.1123653198505	38.6600458898973	40.9658512298284	46.7543813220226	37.341834709512	29.2079115795643	42.3315449551189	34.2471981883554	40.7631085559127	3.61930425663321	7.35158396915771	4.87206940882737	5.11762845940364	7.81271322941274	5.94881632952631	4.45124596801247	7.42665467546657	5.50794989271894	3.7452907414057	3.10999377027271	4.82421129427732	7.80574130955374	3.98811633957392	5.34085704450692	6.60681143098501	3.44133384243118	4.46727011035917	0.0133946540949222	11.2666660515447	33.1208606127666	34.0385918725542	39.9125878042596	6.33406548098927	4.02530868876671	1.7840589835683
37.6437596057175	46.7340104207963	39.7364713065502	38.6395481756535	44.0709699202692	42.9513191678985	40.4420376806263	45.5104247703472	38.9159778677685	34.1123653198505	38.6600458898973	40.9330014030002	46.6687959961317	37.3060005982824	29.3562014373007	42.2862747761088	34.3298903246871	40.8607257560721	3.61930425663321	7.44325727066665	4.82526857546469	5.18743396283747	7.8892289890117	5.94881632952631	4.35855926664463	7.53461720333057	5.50794989271894	3.7452907414057	3.10999377027271	4.95663526339873	7.61243705140829	3.84698905096671	5.18529288355121	6.49497789521369	3.30237966273589	4.53679561593378	0.0133946540949222	11.2666660515447	33.1208606127666	34.0385918725542	38.4783620238797	5.70820646041292	5.15244237782266	1.55371435160768
37.6437596057175	46.7340104207963	39.5742081513647	38.5500293639459	44.0709699202692	42.9809847828384	40.5712628754167	45.6154778597841	39.0965823830088	34.1123653198505	38.6600458898973	40.827428010578	46.925952542116	37.2172621389685	29.3981979124076	42.3802116363968	34.1964788485849	40.8607257560721	3.61930425663321	7.44325727066665	4.85760150926845	5.22805590975562	7.8892289890117	5.94916724123558	4.40757410631289	7.63329954593053	5.37033613385857	3.7452907414057	3.10999377027271	5.04846542058095	7.60520990335199	3.78305176977933	5.2944547063865	6.51548028605983	3.14477892006716	4.53679561593378	0.0133946540949222	11.2666660515447	33.1208606127666	34.0385918725542	39.0794418325768	5.74281196341777	3.57269578356662	1.68899535563653
37.5738004228444	46.5836144558321	39.5602452360995	38.4079352139632	44.0709699202692	43.1094926772699	40.5786847801697	45.8021940695084	39.1188387468488	34.1123653198505	38.6074351053787	40.754510045538	46.6930158016062	37.321613107498	29.2751961322362	42.4907784986388	34.2715847536886	40.9442334785299	3.715120766287	7.46678856182241	4.94851164494911	5.24843816855577	7.8892289890117	5.86701370706541	4.46007355954522	7.58271663431617	5.44806209775948	3.7452907414057	3.12058769727631	4.95778660892967	7.65220830664743	3.79299770113282	5.2526124277287	6.40614693065351	3.04647587351416	4.21359947468228	0.0133946540949222	11.0997194421012	33.0397959382294	34.056360171514	38.9502450620867	4.6786573124374	4.47345607080725	1.40306942318984
37.5672476113106	46.7397607760598	39.7078028976321	38.3980670242877	44.0709699202692	43.2788607256667	40.5786847801697	45.7308885709415	39.1797964128544	34.1123653198505	38.683606521493	40.6001262551847	46.7237520755767	37.2130577028318	29.318883202401	42.5447129334748	34.1310042497609	40.8984351900133	3.77733885663529	7.43659232060146	5.05005098365756	5.08589096422311	7.8892289890117	5.83392986540469	4.46007355954522	7.55998822579482	5.32026867104234	3.7452907414057	3.26306523941181	4.86957456130025	7.63177398754554	3.86763784751023	5.2406328703491	6.57221412743137	3.17063678408394	4.23680823016169	0.0133946540949222	11.1749288757912	33.0815160007013	33.9893861677169	40.3934012703597	5.54955267943828	5.16305992157944	1.87383633646046
37.5227863556283	46.7612860324799	39.5801931356359	38.3980670242877	44.1237761767084	43.2788607256667	40.5310793687354	45.751922474762	39.2909269770251	34.1123653198505	38.9196777225442	40.6001262551847	46.7855584623565	37.2130577028318	29.5088791051196	42.6698706207836	34.2413804757522	40.903739658751	3.75002456158657	7.5440769639061	5.16381657036766	5.08589096422311	7.71701741674448	5.83392986540469	4.58498616407821	7.43387934289559	5.41066000250761	3.7452907414057	3.2479476990312	4.86957456130025	7.63975568334105	3.86763784751023	5.27321016500178	6.67471988889501	3.20271674186421	4.21066095752609	0.0133946540949222	11.1749288757912	33.0815160007013	33.9893861677169	40.2242399836375	5.59676814073487	4.17111471173671	1.47715620869973
37.4517867847619	46.6997026269982	39.4170540004794	38.3280096428695	44.1850403338384	43.1479630620446	40.5310793687354	45.8609454025607	39.1898736840587	34.0914900753327	38.8286321230301	40.5293465455223	46.6876396700342	37.2206164053243	29.5476032202648	42.7250867027948	34.2385842412433	40.8244353662333	3.75583008331882	7.57973485191342	5.17813845837558	5.03223475387121	7.70732736970901	5.84486917920691	4.58498616407821	7.45150995754325	5.25940131243146	3.76290584954658	3.14563085542614	4.82367983505864	7.57075402032895	3.83725003201896	5.28000580105542	6.56008590011712	3.16744389884945	4.3421002429354	0.0133946540949222	11.1749288757912	33.0815160007013	33.9893861677169	41.2232684010813	5.13301227092536	5.37357767733188	1.8371255310568
37.549333879704	46.7396788427664	39.2642281787445	38.4147511872641	44.1904151658694	43.0268808480717	40.4080634065947	45.841647804667	39.076436755336	34.0914900753327	38.8907758813057	40.5293465455223	46.7464326291956	36.8988485775221	29.5472274585508	42.7250867027948	34.142367916841	40.8062599323964	3.67083228867627	7.67840248845034	4.97942284878036	4.971366244992	7.83327490866826	5.8858311095601	4.51294408709293	7.51322797475437	5.29432918015742	3.76290584954658	3.39555517000645	4.82367983505864	7.75509428745792	3.926193295614	5.18984809915709	6.56008590011712	3.15811262860109	4.33180308253223	0.0133946540949222	11.2245165654662	33.1420143873868	33.9865992125641	41.960230534827	5.18683238552489	4.13241552526878	1.57731421897422
37.4707070308553	46.8691511490652	39.3411886773663	38.3232206574845	44.1091125538741	42.9886457644415	40.4080634065947	45.8321498698766	38.9882149093555	34.0914900753327	38.9360392282116	40.5293465455223	46.868028266267	36.8677244120566	29.5241755664501	42.7776341621141	34.142367916841	41.000177835477	3.6578485117435	7.59463170132863	5.06604197095108	5.00587522441321	7.88938323243958	5.82310972948494	4.51294408709293	7.52433159291676	5.21660129915846	3.76290584954658	3.35489981967396	4.82367983505864	7.70872315296447	3.8147280338772	5.30452238028315	6.62700772482003	3.15811262860109	4.23494728726119	0.0133946540949222	11.3952860827213	33.0666476732873	34.0570559202814	41.5293342750351	5.20230662998005	6.97197549248833	1.35885166057148
37.4063311207153	47.048780101177	39.4777168119385	38.1972999394127	44.2653585589047	42.9523757725011	40.4925761757124	45.8185272677913	38.9882149093555	34.0914900753327	38.8811274739164	40.5444215879862	46.8149359016524	36.9419824970094	29.5593179902197	42.8135213225809	34.2123810092279	41.0211767305595	3.72164841196062	7.59486267708561	5.09884920274179	5.05422471640368	7.72857399888815	5.94738070054269	4.54726997782856	7.53132415961736	5.21660129915846	3.76290584954658	3.48333923744942	4.89853189645807	7.7035868395011	3.8349132231366	5.54118855217658	6.53491547926288	3.15562533296856	4.26322326523702	0.0133946540949222	11.501837229615	33.1028621988609	34.0768476429275	38.8509814026405	5.08407918068628	5.50091068918482	1.76067477786606
37.4933893902337	47.1088245971186	39.3485474119791	38.160029873823	44.2534397513627	42.9523757725011	40.3088204047093	45.7495015663586	39.0354414336998	34.0914900753327	38.7822047941558	40.5037241510455	46.7617161573684	36.9693984588029	29.5462039341302	42.8135213225809	34.2123810092279	40.9534327733015	3.66824233784805	7.51022041763505	4.93128655222542	5.17411721032154	7.4331970044424	5.94738070054269	4.42769893446017	7.50369375589178	5.15652100999344	3.76290584954658	3.5133778542766	4.9116509231165	7.77351784092185	4.08832191073159	5.47547791915926	6.53491547926288	3.15562533296856	4.32317224356184	0.0133946540949222	11.6488030338603	33.01077273805	34.0245667673952	40.768213067599	5.9587830988225	4.50541075986212	1.86102560775693
37.6381015469558	46.9861063268034	39.3632461513032	38.0555845420091	44.2534397513627	42.9861213747795	40.2472423658204	45.8079605871064	39.0316917599474	34.0516726583093	38.6575343085354	40.5149578539448	46.6583563554789	37.0141520092686	29.3540164565646	42.8521652345636	34.3119392588063	41.0387575470497	3.70103093292632	7.52480583579447	4.83652534650021	5.05462027072841	7.4331970044424	5.88854052496677	4.36321042717209	7.32067377515649	5.34504837012587	3.71419272133531	3.53365093569777	4.83146836288877	7.75448891969322	3.98859532797703	5.57921211265638	6.57749510633329	3.17745087013581	4.44159104831641	0.0133946540949222	11.6488030338603	33.01077273805	34.0245667673952	37.9028718614486	4.79102565003816	4.9287660849098	1.8613431308111
37.6210791874627	47.0156191328124	39.411852468585	38.0227526312099	44.4951039029434	42.8734354728418	40.1794920477922	45.8071784320321	39.1945195007194	34.1850866712241	38.8060884481084	40.7038257465925	46.6922441050129	36.8084057868069	29.488853966275	42.7682697273797	34.3516615278942	41.0736742553724	3.72838523284481	7.47080760740366	4.94973515203655	5.15368436236252	7.31782913065939	5.9994798604758	4.31884455667141	7.41235385145497	5.17860458898573	3.81105848112844	3.37461770911421	4.86894819606829	7.67442005414918	3.95393614876146	5.54142056067351	6.70391043130219	3.23249140270221	4.47141174672867	0.0133946540949222	11.8217080142576	32.8115793175495	33.924631994753	39.7974533427667	5.9616741538829	4.96581253882657	1.9563960922906
37.5702903052862	46.9996873169292	39.4220996026334	37.9379639357086	44.2081848762409	42.9458814862867	40.1794920477922	45.7978908536241	39.0926788577196	34.2524286993271	38.8208362367556	40.8157001818717	46.6922441050129	36.7361284958701	29.488853966275	42.7682697273797	34.3516615278942	41.0736742553724	3.38278866216675	7.44409720077239	4.95859177951757	5.16199635610318	7.46479139212834	5.77955600913565	4.31884455667141	7.38130144305588	5.12364682034415	3.80094827362034	3.38161904369719	4.83050989066131	7.67442005414918	4.05260770883715	5.54142056067351	6.70391043130219	3.23249140270221	4.47141174672867	0.0133946540949222	11.8217080142576	32.8115793175495	33.924631994753	39.5227745951395	6.21785935269161	5.61113517131519	2.0660289062339
37.8061266152587	46.8835213021758	39.3278889814023	37.9709984051737	44.2402062082161	43.0758153280175	40.0114499263532	45.8183385562804	39.2588992075805	34.2532235759479	38.9807839782502	40.8065690865629	46.6629686104089	36.8115830078542	29.4254265788181	42.7682697273797	34.4050626513289	41.0736742553724	3.43663955634103	7.21509641331375	5.04665232532578	5.24691173550101	7.29429921378014	5.80806169623226	4.39987538623701	7.35143559218553	5.11220846785546	3.57925035919856	3.38795136270438	4.69048207989861	7.77124979062427	4.12486560532223	5.51153540454265	6.70391043130219	3.21346679850198	4.47141174672867	0.0133946540949222	11.8217080142576	32.8115793175495	33.924631994753	41.690388215524	4.81355840539648	5.50139865185816	1.2803484300494
37.8897280979458	46.7803042234997	39.1949869170209	38.0042132544036	44.3763924664156	43.214149788677	39.9165200636094	45.7418318504471	39.2713106671323	34.3096658664054	38.9807839782502	40.8065690865629	46.6399324238367	36.6410637751677	29.279509357174	42.7383194852707	34.4050626513289	41.1008915063773	3.41175833611056	7.05727855915446	4.86643648968962	5.24384331977158	7.25135104147773	5.83568252652838	4.42943377458294	7.3619289771232	5.24605540819984	3.61701786063571	3.38795136270438	4.69048207989861	7.80427327418812	4.06248874931248	5.42647151803822	6.74401650347663	3.21346679850198	4.49954650714141	0.0133946540949222	11.8152706339433	32.7970750538414	33.924631994753	39.1963416060694	4.90376703458351	5.56008917286705	2.09253840921579
37.8897280979458	46.9661697878128	39.197420451013	38.0864707563558	44.3208076985351	43.1313335386723	40.0933916503945	45.8375870925602	39.0094794134221	34.3096658664054	39.0450385943861	40.8065690865629	46.4090397823017	36.6706452898978	29.4167988390484	42.7007444391301	34.3142165844791	41.082588438114	3.41175833611056	6.83554004457233	4.81698623703916	5.1948101391408	7.26679084676279	5.83789300431971	4.32331190686633	7.27842017096393	5.16033025987645	3.61701786063571	3.43459070651363	4.69048207989861	7.86393267869104	4.11183566138562	5.47718060643463	6.74592568399689	3.20378340304368	4.51723967081767	0.0133946540949222	11.7278553097403	32.8726993872622	33.9924482950507	38.5473810508244	4.67252675791713	4.43229393119648	1.73952499258385
37.9156007873236	46.9681720947379	39.1236673957063	38.1361894603997	44.3251575901925	43.1313335386723	40.0854757630594	45.8375870925602	38.9009951042498	34.423907329954	39.1468741155011	40.9331504452795	46.4799575566347	36.4412433417395	29.4428753895485	42.574901303172	34.319554224716	41.0748944413996	3.37128587582668	6.9677878674383	4.93511665015371	5.2786900557339	7.39104114718297	5.83789300431971	4.38242457171503	7.27842017096393	5.31915693382629	3.56251968492927	3.45660205319531	4.79352242433792	7.93709066540602	4.19143296064711	5.56271010825177	6.82490799673048	3.25017624276028	4.60104814675607	0.0133946540949222	11.7702934904774	33.0751210499843	33.9931995011456	41.3846888117609	5.46265438734318	4.65209165905739	1.68619117314446
38.0228671962266	46.8110885145648	39.1728742510451	38.0935368326626	44.2816085399023	43.2564764252103	40.1075519901176	45.8119727933787	39.0326954099015	34.516494240599	39.1317197163175	40.8561705151444	46.4799575566347	36.4524921205643	29.383626469293	42.5136480197953	34.319554224716	40.9343082351822	3.53916777845801	6.95906225873227	4.86534396505631	5.24547792922863	7.38439355778318	5.89594111689117	4.39966053027513	7.28674876400196	5.31162808669894	3.58371522474292	3.45829020621342	4.77063284339196	7.93709066540602	4.36767216072548	5.54048355378661	6.85452475360874	3.25017624276028	4.77573486777207	0.0133946540949222	11.7702934904774	33.0751210499843	33.9931995011456	40.0264653662666	5.46534278729008	4.25374040457102	1.31909011209347
38.1225812179639	46.8362799643757	39.2461055218648	38.1060710448775	44.3144506561891	43.3719728684978	39.9920580867245	45.8119727933787	39.1168843198983	34.4830099361443	39.1584090991228	41.0056597340592	46.4637267653511	36.5049667580468	29.2692222765771	42.4113685716147	34.3084950675086	40.9343082351822	3.3852056864635	6.92564479458261	4.89569633145753	5.23038936866645	7.52540772131449	6.02846825173518	4.4114671701173	7.28674876400196	5.236020893824	3.48080297931937	3.57633744031797	4.77599762339847	7.87449404947817	4.24147942170822	5.57570374546043	6.78265538281093	3.27089735422435	4.77573486777207	0.0133946540949222	11.7702934904774	33.0751210499843	33.9931995011456	38.9779249689624	4.92785682808217	6.0848904360688	1.3259290148388
38.2273394179192	46.8957878237676	39.3072851926746	38.1163680285682	44.344487802964	43.3719728684978	40.0362313364611	45.7823667338308	39.1063485747293	34.3845520093389	39.2403191391364	40.9708813833262	46.3465200389317	36.4703919238369	29.2310457777539	42.4498771964756	34.313430290343	40.9044423821944	3.43855109494153	6.87983734687861	4.92305186711084	5.20806737927732	7.48681012525756	6.02846825173518	4.63814268787823	7.50419436732838	5.39002528534479	3.52396341220821	3.63546818881747	4.67213120730893	7.91011477850824	4.34642588855529	5.57714056216712	6.8966886424784	3.29893629238661	4.89593359336107	0.01313444967404	11.7060393039079	33.0636339872934	34.0818991207257	40.6250121566336	4.99550545100927	6.07198716755025	1.49278086299549
38.3991978647581	46.8454180599925	39.3798522383029	38.0198445100807	44.5615830436397	43.5040775333937	39.9494905574304	45.8025269968743	39.1964771768794	34.3845520093389	39.3116009287885	40.845837290504	46.3465200389317	36.6118212816276	29.2109034715098	42.3018545930792	34.313430290343	40.8882749752558	3.41542892988957	6.91295174346967	4.88356188759488	5.14773360024693	7.43646722616793	6.12294513187003	4.65517615175655	7.5852096584528	5.30288625886838	3.52396341220821	3.61524194187696	4.54954947774964	7.91011477850824	4.42665263181671	5.39528612414987	7.00568662837482	3.29893629238661	4.82564709924335	0.01313444967404	11.639726482029	32.9176435385321	34.0818991207257	38.719499612357	5.99366393444569	6.01486311009139	1.95130478034362
38.2240860170355	46.9012612519725	39.3345520160795	37.8210446310409	44.6342391623573	43.5817009866415	39.8784647819739	45.6522831612886	39.1672929986164	34.5768870078576	39.3116009287885	40.7697910360284	46.3465200389317	36.5719936446673	29.1004077671207	42.3497423809346	34.4129667493508	40.8882749752558	3.39700622181169	7.02253304090078	4.80353549480028	5.22313750829502	7.35022190290712	6.22257969028434	4.58081381482436	7.52458875214268	5.31441342567528	3.60556983323136	3.61524194187696	4.48528055478655	7.91011477850824	4.31882758307202	5.48200029143188	6.9547583686472	3.29112770831183	4.82564709924335	0.01313444967404	11.639726482029	32.9176435385321	34.0818991207257	40.663383067647	5.44573051280534	5.24605660895729	1.46891192367853
38.1565056535761	46.9139841415347	39.3835462894337	37.8618786262354	44.4613340368375	43.6585732575051	39.8531993939511	45.6522831612886	39.2201678341137	34.4457375957327	39.3116009287885	40.7682727245312	46.3988393610688	36.5193976728675	28.9690915385096	42.3113232577352	34.3560123844984	40.8882749752558	3.43739727225413	7.0195178613195	4.75947028200905	5.29131324082393	7.48643141635208	6.03370640688424	4.50107388993957	7.52458875214268	5.24195231631616	3.70194115826978	3.61524194187696	4.59545971928161	7.70510558137258	4.28937842225661	5.40727350296131	6.9333099182107	3.44814681283714	4.82564709924335	0.01313444967404	11.639726482029	32.9176435385321	33.8726895510136	41.3635629017203	5.43062988815421	5.3876572150264	2.01887195000434
38.1962855340219	46.946412662003	39.3245647137376	37.8068599206719	44.429075733679	43.597592527932	39.8983547113661	45.5625052739324	39.1806737386555	34.3940621019811	39.3695482023348	40.7332792846542	46.4431025309999	36.6405013755451	29.2114318542323	42.2975775881863	34.3560123844984	40.8803931108579	3.73381157444415	7.1786680526695	4.82130080993737	5.24570655816583	7.49004099637565	6.04851964581711	4.65343194944901	7.60403084340366	5.44873641831143	3.71101772803861	3.72770682509331	4.67995380125721	7.60598009303367	4.25538667480088	5.3271942422114	6.93409937773623	3.44814681283714	4.88914211314562	0.01313444967404	11.8013262645454	33.0169438685463	33.8613208991555	39.2825054449574	5.6965476157739	5.05601734895888	1.52023521884673
38.072223499425	47.0089340779373	39.2039888035953	37.8681195366887	44.3378802842904	43.6228298327986	40.0595828640472	45.605823153336	39.1464484546149	34.3009034560704	39.4261172765654	40.9450565298377	46.4196532934312	36.6434413099851	29.2201455165795	42.2975775881863	34.3890723101797	40.8803931108579	3.75147178481004	7.10931787611989	4.77818921503767	5.23257291395166	7.59077710226733	5.84152169754772	4.50812871772354	7.42201267334929	5.4917843549386	3.77751495329398	3.67131807424401	4.58117169303387	7.6836217584336	4.35252372041835	5.299636231632	6.93409937773623	3.55774268969279	4.88914211314562	0.0125272834729875	11.8013262645454	33.0428963516849	33.6820675802176	40.0915909301338	5.65962317315283	4.7765205265255	1.44951742601705
37.9975068860338	47.0474744923034	39.2415921233056	37.8164170666231	44.416638672577	43.6129677692538	39.7878884774654	45.5706485692718	38.9591892958396	34.3009034560704	39.337090200828	40.7652514377092	46.3620028850764	36.7314352281673	29.3206428796452	42.3718677930891	34.2998757839864	40.8310368155712	3.78504005928487	7.29231398858141	4.77737237960704	5.12298388810841	7.74961187696781	6.01940423392503	4.43609221880428	7.47270927349683	5.35224867352982	3.77751495329398	3.65568728279829	4.70589213842276	7.76535976390254	4.37427075270989	5.25256392139677	7.10228595428849	3.39395197539162	4.85232385430604	0.0125272834729875	11.9788860874642	33.0307371749654	33.8038450707096	39.9474897360489	5.49811090920164	6.52580390410499	1.77482911050113
37.9006468324021	47.0474744923034	39.2180619018201	37.6756134471442	44.378144168341	43.709513612517	39.7797431938854	45.5081666068799	39.0176133821879	34.1982128798592	39.4027617933126	40.8298488149803	46.3620028850764	36.8024153770819	29.462488192992	42.2047497797284	34.320534284733	40.8362013468759	3.63308644975174	7.29231398858141	4.67247715257601	5.0244854264657	7.77403579600806	6.00099087991764	4.39192680912155	7.44399849710617	5.32020126294537	3.87387272742916	3.4244376038774	4.81013482963815	7.76535976390254	4.16529614223836	5.27593693919377	7.11620553981763	3.37127325900322	4.69778948213798	0.0125272834729875	12.2444345450654	32.9948306026196	33.8038450707096	39.6176587989909	4.96396549114393	4.43244495636316	1.50377947559072
37.8112440133372	47.1845449629296	39.1128604331104	37.5717537385499	44.5868451963216	43.7076484192666	39.7281692922789	45.1958155277769	39.0127840577438	34.0712363388178	39.4369066170755	40.9054906390164	46.3620028850764	36.9030106997813	29.5030666354056	42.4351838754903	34.3432155277235	40.7801960507008	3.64948934930676	7.27861163667761	4.75919180995448	5.15544258494293	7.87794412043662	6.00414395370318	4.30929792978991	7.43440291231753	5.35937638460102	3.78888844413083	3.44533952049617	4.90015205464895	7.76535976390254	4.15699761983768	5.14913753266497	6.94895610476877	3.43211884941199	4.76341413241958	0.0125272834729875	12.367618165096	33.0495934334545	33.6875071997031	38.4419025317192	5.14872464869459	6.6673732309425	1.24358211528183
37.8055262273259	47.1782108918533	39.0822111961075	37.4731695649284	44.613705850622	43.7680719667591	39.7281692922789	45.1152464473732	39.004764228352	34.0817487559283	39.4369066170755	40.997043896447	46.3661306287412	36.8156302830012	29.4069536236817	42.4440062260014	34.3432155277235	40.7801960507008	3.52581259212693	7.23721711928793	4.64947191222385	5.22468421446789	7.95048177475765	6.14321070292436	4.30929792978991	7.49674197169602	5.23316746436028	3.85267548282564	3.44533952049617	4.9364545157951	7.6569300611315	4.31015826049974	5.01983829304533	6.86935083943487	3.43211884941199	4.76341413241958	0.0125272834729875	12.367618165096	33.0495934334545	33.6875071997031	36.652576610525	5.43855840246314	7.03059638904871	1.45861880788986
37.8793660560897	47.3073350117361	39.0132585430931	37.4991467554725	44.7600985695795	43.6527535723326	39.9578209760998	44.9644172211225	39.0166840914168	34.0817487559283	39.335376875117	40.9749896634946	46.3712097825059	36.7444189536657	29.4366302015568	42.3492532544933	34.2280307043465	40.8399266812707	3.5952988671939	7.21500553996929	4.63948535295908	5.38259964069067	7.95540896658545	6.01965781038498	4.09094491183701	7.46818878558915	5.31446354065868	3.85267548282564	3.48805398903899	4.87377381545403	7.74869112989705	4.19040989759883	4.978969309735	6.88925447933377	3.39360564476526	4.6385649602528	0.0125272834729875	12.4248758782957	33.1413200470976	33.8520917171513	40.6535902433775	5.263518753136	4.16913054841505	1.55241342691823
37.7964178305563	47.3487455346401	38.8888480030162	37.2891266968343	44.7755210399996	43.5497864245211	39.9939895056381	45.0233585878166	39.0045574486929	34.0817487559283	39.2937384101935	41.0685741169934	46.2194292267561	36.5488164015183	29.4417399610349	42.2663688000457	34.2280307043465	40.8846185119827	3.64333249838048	7.33593608518387	4.71235062586727	5.26765476900168	7.94224735563395	6.0998245221478	4.27184324229734	7.47285998018104	5.20892084709322	3.85267548282564	3.55685698370426	4.78600166177172	7.89018560316128	4.18768267219511	5.11513893616923	6.91451021397233	3.39360564476526	4.58219897715848	0.0125272834729875	12.2124352948578	33.2365300967793	33.7285362747787	40.6077117287026	5.28665783324918	5.09205675674049	1.93157460609075
38.0128856839857	47.317749557922	38.9465966089692	37.2891266968343	44.8581363598897	43.552339723814	39.9800169612007	44.8804371189538	38.919366387971	34.0817487559283	39.2991807055367	41.1935377147218	46.2194292267561	36.6684996688702	29.4772666231776	42.2460198196042	34.1785797728357	40.7839331825432	3.48021542635122	7.4289377318908	4.59780624733298	5.26765476900168	7.92700665306914	6.17616411338699	4.38433776188254	7.23154031795326	5.17503389246945	3.85267548282564	3.58313772512906	4.91848932037131	7.89018560316128	4.2257618697117	5.20824046640679	7.02630680666666	3.24732638173753	4.62336179468276	0.0125272834729875	12.2087090732364	33.3242900967624	33.7285362747787	38.3397869955198	5.66781721337551	4.95281432024222	1.95901058171834
38.0908189754698	47.3133376662985	39.0168898799932	37.2779126217217	44.92784613813	43.5399085053421	40.05508506511	44.8919810702749	39.0472371012412	34.0784485346513	39.1807722218657	41.0950753692158	46.3629378575149	36.5832625047804	29.4592387942349	42.1775940499524	34.1826445733795	40.9302495812097	3.51056922322071	7.38612814828306	4.72465316534791	5.28648882151969	7.87046379028499	6.28966399742554	4.35740651789044	7.09065763035423	5.18721993723298	3.87825920986678	3.64541135812819	4.96454088408839	7.91213941565013	4.09146703633167	5.22260987922876	7.06289204139791	3.15858839764627	4.59326379273719	0.0125272834729875	12.2828459536211	33.3125095181186	33.7441078627661	39.246356295891	5.43167105781656	6.33477792300136	2.44575147135307
38.0908189754698	47.3466296905995	39.2990505507575	37.3646404090039	44.8187874262121	43.5399085053421	39.9699916191396	44.9451567303965	38.9890837327166	34.0784485346513	39.2742751734161	41.0950753692158	46.3629378575149	36.4765798570894	29.3777329266354	42.2363556450852	34.1890447974219	40.925062535646	3.51056922322071	7.39513324108267	4.90315078383343	5.36820863520564	7.97946069966699	6.28966399742554	4.54858314595266	7.20541610716523	5.20646348743992	3.87825920986678	3.67520443531819	4.96454088408839	7.91213941565013	4.0355181824932	5.17131895370299	7.1826049872306	3.15618761549617	4.62591368767828	0.012754590776062	12.338842695566	33.3046423186195	33.9146093613646	39.4941343212962	3.99863052099627	5.65481664447799	2.16767410235183
38.0908189754698	47.1880339222394	39.3935115540489	37.3433156400331	44.8187874262121	43.5999542016321	39.9699916191396	45.002661708051	38.9289641136087	34.1810860301915	39.2545283984382	41.034369648005	46.3270858551579	36.67888598163	29.3777329266354	42.4727200904046	34.1408660687352	41.0584700955872	3.51056922322071	7.38595633938524	4.78678768706231	5.40694676675738	7.97946069966699	6.20059426979593	4.54858314595266	7.29611068500565	5.172873988933	3.6559853460472	3.58623621248705	4.92120913553163	7.82744156551538	3.85659195101388	5.17131895370299	6.9909826319439	3.21337515801819	4.57690680744631	0.012754590776062	12.3410093895379	33.2782375206702	33.8770111851235	40.7733883480511	5.66671190994348	4.74254366182705	1.54459957014995
38.1738358720319	47.194726081391	39.4410112601562	37.3624500344508	44.6781941243439	43.6623754521413	40.1224468379427	44.8775726023037	38.903299926875	34.1325178081453	39.207223908269	41.0308155427739	46.2473360029687	36.7713503181911	29.3686124304097	42.5539485308698	34.1408660687352	41.0821994428857	3.53005754524216	7.5078530242349	4.72253456994421	5.41343495160489	7.89357140068841	6.08330659488641	4.73309360294999	7.30444373748762	5.27983232669359	3.72635572516364	3.59688412527352	4.84544352817865	7.68495957412211	3.9055971150093	5.20488003260945	7.06916243100113	3.21337515801819	4.54525680782358	0.012754590776062	12.47025003296	33.2085205703611	33.8852427302386	41.5467411107864	5.36340397487317	3.85447958654904	1.36920989501229
38.0489822149628	47.229173888332	39.3584048314095	37.2950209615687	44.8211878979588	43.6351234314885	40.1224468379427	44.7294419731944	38.8312206225118	34.3351774926638	39.1854427034747	40.8324538485381	46.0830940906533	36.879393115604	29.3001349476152	42.5256244193799	34.1173981918189	41.0821994428857	3.53486989467889	7.44632885631193	4.86362443381415	5.33716493867379	7.94764357736668	5.99456715839742	4.73309360294999	7.52125098888314	5.22670271161244	3.76805579037029	3.56249983322353	4.83466133572524	7.58962829117598	3.94486709052273	5.26938238555825	7.06130827659418	3.36006639320429	4.54525680782358	0.012754590776062	12.4136950664134	33.3549654232174	33.8421429458442	40.6828416370878	5.57538474158416	4.19119739306441	1.88016800938596
38.0489822149628	47.1656146283223	39.2934744346273	37.4668647448256	44.6796522386	43.6351234314885	40.0565548802079	44.6239319631919	38.7376276013275	34.4573471317365	39.0139194469846	40.7041435893903	46.1201932028936	36.9008332258413	29.1098462225285	42.5224992347199	34.2526771243713	41.1035768188154	3.53486989467889	7.54664338647673	4.81795311363293	5.30218277522828	7.98626554062741	5.99456715839742	4.5862490280239	7.28450335634068	5.17948471794044	3.88135168824894	3.6327453418325	4.80648934697246	7.67345425771103	4.06972279505306	5.30187079860024	7.02695758689182	3.40632851908012	4.48602920179348	0.012754590776062	12.4639761567566	33.4078057965105	33.8794874505407	40.7379606266047	5.66246710815916	3.92828366253764	1.76678287230056
38.0590423356896	47.2764833059514	39.2162443166736	37.3646791399716	44.7633788319954	43.4224772309302	40.0966914919788	44.5523123127941	38.8844994928138	34.3819455700521	38.8927571044259	40.6593802107572	46.0943617633168	36.838533163343	29.0353527476823	42.4601011345613	34.2410700554305	41.0168190844779	3.6722684718371	7.45351073440956	4.82438401210191	5.27429799641075	7.93524855282561	6.14203367231839	4.49678598387634	7.38823647895749	5.13369191736306	3.96856689541595	3.63994307604954	4.88529750875993	7.67115160711857	3.99824556061874	5.18199659929279	6.96861808976829	3.43291781797457	4.58268931449016	0.012754590776062	12.4161988443351	33.6013691737	33.7753479886266	39.8576087868832	4.77156220006248	5.90423735952879	1.95651737080997
38.0271711162351	47.1196420455503	39.2810007023511	37.3726372549501	44.7633788319954	43.3735784846338	40.156967613861	44.5784427035311	38.9597834852366	34.4204733227914	38.6843487508756	40.6004930567657	45.9551300189975	36.724987198802	29.0079232221025	42.5344266795501	34.2695730560078	40.9227329184362	3.58141834631512	7.39823622258923	4.79661844419498	5.39401964265727	7.93524855282561	6.33702203782601	4.48207457554834	7.40591494685307	5.31458936830548	3.75070802635528	3.68806361539956	4.80303958619373	7.77858656029034	4.17961128947268	5.07803821946606	6.90045600172315	3.41419110845859	4.63011201768256	0.012754590776062	12.2769610076344	33.5967899961608	33.7732072250763	39.1090102587003	5.95015985549729	5.53941305905842	1.79012271669899
38.0620249774518	47.308199715226	39.4576056632011	37.3726372549501	44.7792677845455	43.3933051006395	40.156967613861	44.7156518641695	38.90886157806	34.4249124688567	38.7110790269623	40.6004930567657	45.8362597004619	36.7959283473936	28.9830534108094	42.6598240954749	34.4609458118532	40.9234197859052	3.60236143367687	7.49020821789342	4.81160889575454	5.39401964265727	7.91625213658324	6.22927528516044	4.48207457554834	7.47578430749333	5.30518368816762	3.55694511523482	3.69752340834391	4.80303958619373	7.92529323365687	4.26272633845384	5.13835065254646	6.89781084752389	3.35510525987435	4.65779507146856	0.012754590776062	12.2962245946361	33.6507715120234	33.8209115259574	39.893931973631	4.91896493111895	3.5896280198828	1.8472457376342
38.0622016575878	47.4229281789965	39.5150652727223	37.2652303300715	44.7792677845455	43.4269866261254	40.1957135202644	44.8327114214654	38.9609928077902	34.4621056663653	38.8116674185275	40.6775932246587	45.8362597004619	36.6417280027729	28.9511294898273	42.5396230782284	34.4609458118532	40.9234197859052	3.40730345932693	7.53348290050524	4.7200744954428	5.44984360108667	7.91625213658324	6.23759809990319	4.51820256973502	7.5560631828351	5.46173258737433	3.63702916509549	3.50025297489979	4.86220040635858	7.92529323365687	4.18408655614158	5.06007177001978	6.93550196653704	3.35510525987435	4.65779507146856	0.0122041683985805	12.3299354970258	33.7686338175884	33.8158501506367	40.3203742191301	4.96545550036177	4.79572928770708	1.5461027423422
38.0502367853285	47.5270394789975	39.4250697144975	37.3798981893707	44.8908760808399	43.4530487622917	40.2898869127364	44.9416496523914	39.1019467616709	34.4621056663653	39.0757101873733	40.8735657918296	45.8331768460366	36.7348759707637	28.7095664299621	42.4128398552164	34.6161269735037	40.9729380162567	3.53788090543322	7.42612250860276	4.67344278113523	5.30589808376378	7.95812904356571	6.20322738764888	4.53120567118908	7.55385827899832	5.48653821245712	3.63702916509549	3.36820322836672	4.83035411319033	7.89672434494022	4.2218096954319	5.06665227378465	6.7806348244855	3.33128386301698	4.85652537751266	0.0122041683985805	12.2240183187076	33.880346944859	33.9548326894306	38.0861875873769	5.24999894876063	5.02080594739332	1.96843177640016
38.0502367853285	47.56167140837	39.4667158713617	37.3828160994086	45.0892796779073	43.6171973010763	40.3103439032078	44.8994812183591	38.981194536708	34.3771016816789	39.1592908181971	40.9681391207833	45.7429620245992	36.6877839811013	28.596579825278	42.3282270113748	34.6785031794759	40.9729380162567	3.53788090543322	7.54761775724263	4.64059439354109	5.4431520252251	7.83977873808188	6.24808211870148	4.53327314504435	7.58497485528477	5.56941998610107	3.83478347496435	3.22409549978613	4.95738217725686	7.9244722384213	4.12730338425507	5.19227185878408	6.89191213559168	3.25131049858346	4.85652537751266	0.0122041683985805	12.2394535837641	33.8958922443834	33.9595791483606	38.3791161484797	4.76949491693274	4.45692603066113	1.6710003582068
38.0912932011144	47.56167140837	39.3830448492779	37.4600359896341	45.2273919284554	43.6530216935938	40.2638609524319	44.8927978984914	38.9604021201103	34.3168078838639	39.0963980273097	40.9788579316502	45.752923685969	36.6872139163971	28.6115217640214	42.3010207521606	34.6872084340024	41.0613403087051	3.49427687118275	7.54761775724263	4.50129768918161	5.36144807940066	7.8067937114362	6.32909532798169	4.50655346084388	7.55877743525991	5.81871377905085	3.78653497648678	3.19479734964489	4.91157012516747	7.8365624167468	4.18286768462204	5.13131806852045	6.90155773852899	3.0885110974403	4.80784707849818	0.0122041683985805	12.1972910929508	34.0281776254044	34.0161038018358	39.9850614605665	5.02372395799928	3.69517006903641	1.58144722818984
38.0912932011144	47.5580905231617	39.3497361244735	37.4529690045979	45.3515983166691	43.5109327538763	40.3393897648687	44.878283905737	38.783505756244	34.18612364806	38.9409519320679	41.0089755618088	45.7357418896801	36.6999197037094	28.6511449140808	42.4165946121395	34.7462342330637	41.0646364582406	3.49427687118275	7.65393691370493	4.60492693170389	5.27452417847056	7.99005355412923	6.26078441297686	4.5861912093102	7.61222969099119	5.78424960652311	3.78706054369802	3.13602903188519	4.93661165755531	7.95479917805073	4.31550559545428	5.31342413782652	6.98892000888973	3.09678327549015	4.62623429036801	0.0122041683985805	12.2047434660716	34.1222568853291	33.8369641221227	39.0751888545287	5.86554179876186	5.39514139573212	2.28078302095735
38.1428855660816	47.7093801797528	39.0959196593423	37.4189462999131	45.3515983166691	43.4806094980884	40.3332391070874	44.7107851179234	38.6928650082843	34.2895484278253	38.9409519320679	41.1461653492262	45.7357418896801	36.7098360310996	28.768547680829	42.3446810606626	34.8610702442829	41.0330259155745	3.48745143695207	7.64850315864533	4.58762021571267	5.17188168840526	7.99005355412923	6.23899960912218	4.65149891213536	7.59108917560604	5.69488481312283	3.66638361154193	3.13602903188519	4.9093285482146	7.95479917805073	4.38777250950247	5.41424054442864	6.84372243851521	3.17936745174972	4.59424741227592	0.0122041683985805	12.2047434660716	34.1222568853291	33.8369641221227	39.7620194022453	5.02653096940574	5.21128199460263	1.53785941457322
38.1428855660816	47.6644487182178	39.1034912397222	37.2814893161711	45.2727416408241	43.4806094980884	40.4229593173383	44.7681193609102	38.7710885609306	34.3891471591038	38.9409519320679	41.1461653492262	45.7357418896801	36.7252578791442	28.8109981747124	42.2967910668406	34.8610702442829	40.9470164966084	3.48745143695207	7.61613399409411	4.48961540923909	5.32147756699731	7.94032249222579	6.23899960912218	4.44661671554548	7.53336911035238	5.68140515363848	3.64667979318457	3.13602903188519	4.9093285482146	7.95479917805073	4.51409748567597	5.64334253422461	6.70389045788771	3.17936745174972	4.40669303649793	0.0122041683985805	12.1809166313796	34.1241445444113	33.7588411768335	38.4893921392499	5.63884292918691	4.02266165023171	2.29988850674571
38.1428855660816	47.6644487182178	39.1168878688568	37.2872281053415	45.2727416408241	43.4806094980884	40.3227713253492	44.8766839935412	38.9369058619465	34.4639742878239	38.9409519320679	41.1461653492262	45.7357418896801	36.8850033013608	28.7279481363462	42.3444842249742	34.7580018070347	40.9822214763742	3.48745143695207	7.61613399409411	4.45633015402527	5.16637802743313	7.94032249222579	6.23899960912218	4.32539925355448	7.55172890515051	5.77911663491054	3.71426238968584	3.13602903188519	4.9093285482146	7.95479917805073	4.63070351245495	5.36892249025692	6.85636940135693	3.14847734554677	4.28915267974359	0.0122041683985805	12.1809166313796	34.1241445444113	33.7588411768335	40.1398802890404	5.36314014734238	3.94040215696176	1.66843727784937
38.2045973378663	47.7252272951296	39.1609075916704	37.3158495826904	45.4029362085797	43.4747891688357	40.3227713253492	44.8398839879287	38.9792353696515	34.4639742878239	38.8998582672627	41.1461653492262	45.7716999088778	36.8372855221358	28.9760058798115	42.2580994374287	34.7339303586584	40.9892343283054	3.70287678182675	7.6148869329468	4.53550230036882	5.16136038327791	7.99763801826823	6.36448785220813	4.32539925355448	7.40330175841998	5.6998744892491	3.71426238968584	3.19635992463547	4.9093285482146	7.9715384645235	4.522910607279	5.23748412722102	6.80961961196077	3.08018680019114	4.25785857609746	0.0122041683985805	11.9281828459232	34.0910156899286	33.6736749035063	38.5315342183579	5.31386498573276	5.59008159070603	1.94410426663573
38.0828478726582	47.9452477773264	39.1572212746573	37.3158495826904	45.4029362085797	43.4738883670464	40.327145637433	44.8398839879287	39.0165863389369	34.3793961565162	38.8998582672627	41.0294201316936	45.7716999088778	36.9505791251205	28.9497585894537	42.2566972689259	34.6884451448642	40.9892343283054	3.72852188445815	7.64483514038401	4.57381602578359	5.16136038327791	7.99763801826823	6.54786891172422	4.42109352701743	7.40330175841998	5.82740400202783	3.77013861846532	3.19635992463547	4.89364167412746	7.9715384645235	4.448581079926	5.24700910029466	6.80746904089551	3.01235737505818	4.25785857609746	0.0122041683985805	11.8783974131799	33.9837169428511	33.6918214945702	42.6197974838681	5.60995548697131	6.79621848360104	1.80971396512402
37.9885853914679	47.9452477773264	39.2309322329351	37.3652932823487	45.4029362085797	43.3960584593232	40.2269461509279	44.6076658663833	38.9282593556783	34.6015477201903	38.8524325461173	41.1011715288732	45.8877343021319	36.9505791251205	28.9627381725598	42.0873909591477	34.6296698163102	41.0674201988384	3.86694536776635	7.64483514038401	4.64809815978283	5.16762046468522	7.99763801826823	6.57245142559182	4.35252439712541	7.44655220611185	5.60470016120518	3.88931711846934	3.25592616061012	4.8294623335986	7.89561669575091	4.448581079926	5.05189132320507	6.6921300400195	3.0759481272754	4.34514182997184	0.0121906927865688	11.9714246184918	33.8265304844086	33.7393295763124	40.6774590378801	4.93872697643304	5.82818211121863	1.44386690731759
37.9128566393306	47.9207734256071	39.1267925309601	37.548356917281	45.3528570110596	43.4861775095379	40.1518826697232	44.5354058441883	38.9362351393339	34.5387879337108	38.8524325461173	41.1153856497183	45.8877343021319	37.0861710295083	29.1054606860784	42.1293152501823	34.5780031836515	41.065704119601	3.92004066628773	7.56745901851207	4.55070870239622	5.22205160758045	7.83966847708221	6.58565911313336	4.36545052596384	7.5090265647516	5.58723857700826	3.92504286046131	3.25592616061012	4.91261095594866	7.89561669575091	4.52487344257382	4.97122847073005	6.88909753838035	3.23331659043649	4.45656554783654	0.0121906927865688	12.0378714638515	33.9033118056858	33.6750744432538	40.4075164301295	5.34471764612074	4.58219321743309	1.76951120589602
38.0089592710587	47.8304762419868	39.1617831793368	37.5942218342688	45.2458388324457	43.4049840806671	40.3283405491509	44.5893906219086	38.9409329301076	34.5387879337108	38.7803085408544	41.0852826334697	45.8964598651114	37.1426192921101	29.0766389338833	42.1293152501823	34.5780031836515	41.065704119601	3.95606299907891	7.52592433315681	4.57303223283289	5.38981591952812	7.85513311588023	6.69856436284818	4.34534488002167	7.56369802071044	5.5345019998726	3.92504286046131	3.20129097743093	4.97184623516126	7.8956845252719	4.38546037369084	4.993301750265	6.88909753838035	3.23331659043649	4.45656554783654	0.0121906927865688	12.0378714638515	33.9033118056858	33.6750744432538	39.2458214628537	5.65547931280964	5.02833202248142	1.77090628186082
37.909673166486	47.7735224710296	39.2206163684347	37.5942218342688	45.3374010570292	43.4444912107603	40.2695355595972	44.6426458912091	38.8547328030342	34.5668163825396	38.8545724536985	41.2249352142769	45.8964598651114	36.9846032433425	29.1632503049819	42.1809103698857	34.5811633201619	41.1754449753041	4.00104199416563	7.41822139033125	4.53823052884351	5.38981591952812	7.91419218780353	6.71555978346829	4.29184839615537	7.61559079095265	5.50842518133222	3.91027579276001	3.22879528084945	4.91790950915532	7.8956845252719	4.39428963222103	4.9069660476427	6.9253128558899	3.14121430063854	4.58338677719847	0.0121906927865688	12.0378714638515	33.9033118056858	33.6750744432538	40.9418986963349	4.61196301674823	5.81662664244006	1.41855353733653
37.8574452964294	47.7634543598217	39.144162802737	37.6875854719268	45.3801990589308	43.4974567102618	40.2324061257148	44.4590465014264	38.8547328030342	34.5668163825396	38.8756806449304	41.1719886578556	45.8964598651114	36.9967182948497	29.1930954292185	42.2716635038055	34.5101928708426	41.1754449753041	3.94201427100907	7.4597251835639	4.68322553079513	5.37456924578064	7.84590182940465	6.69571118191765	4.3027181003164	7.64071079003002	5.50842518133222	3.91027579276001	3.1263084014228	4.93080851370273	7.8956845252719	4.35506674142746	5.01038249715274	6.82433952386367	3.17767945854402	4.58338677719847	0.0121906927865688	12.1528489920828	33.9033118056858	33.6750744432538	37.7023528880347	5.22866946698942	5.18553644715828	1.59943229696062
37.8997498624534	47.8031837957383	39.144162802737	37.5618693564922	45.2537813225309	43.4570052434503	40.1256424117251	44.3244712478147	38.9511359326217	34.5751591666445	38.8429816480394	41.1818980045164	45.8964598651114	36.971387664084	29.205300828624	42.2605889140147	34.7067350287129	41.1306589378706	3.85698654917274	7.46028054242925	4.68322553079513	5.33328793092122	7.98808605793866	6.77745916987913	4.40661668731058	7.6066132175057	5.55300371042851	3.85438349078825	3.12267550283255	4.8808703962242	7.8956845252719	4.43555790875577	5.1234402373497	6.82231432734047	3.33015579604616	4.38179650626894	0.0121906927865688	12.1528489920828	33.9033118056858	33.6750744432538	39.0461108070411	4.93742616360802	6.73576661565527	1.56321512502079
37.7517393905044	47.5456682289015	39.1013445780241	37.5799700352496	45.3388341236648	43.4625494452256	40.1627568427784	44.4973039555256	38.8536881007247	34.6396000630862	38.9029961100268	41.1818980045164	45.7601509149664	37.127279098184	29.1275914615942	42.1671603971766	34.7067350287129	41.0991738984794	3.83365029419556	7.55985632004213	4.55190938026896	5.45625974670905	7.95445221968942	6.77594142871657	4.33723594535136	7.72370233837114	5.6129483266135	3.93727390998735	3.16645615885268	4.8808703962242	7.79417897410616	4.42435023153895	4.99876757536021	6.70500448443165	3.33015579604616	4.37441646818771	0.0121906927865688	11.9875149215696	33.8022906443054	33.7805284292521	42.0725150889755	5.47774556417086	6.59504592604136	1.36492747228498
37.7517393905044	47.5349621606332	39.1297089450322	37.481556967868	45.2943746684204	43.3501088111479	40.2347014398986	44.3763822289907	38.8536881007247	34.5269080830385	38.9029961100268	41.1818980045164	45.8269697853556	37.1324432505101	29.1604343521375	41.9837463031518	34.8328431200103	40.9487243548364	3.83365029419556	7.42966097787829	4.69417208978096	5.45772612366826	7.83180747516657	6.54257211631839	4.41571470216531	7.68452738556962	5.6129483266135	3.942895372859	3.16645615885268	4.8808703962242	7.83928117356918	4.31348977513137	4.94357268814774	6.80416410495712	3.29969436966331	4.40329707096292	0.0121906927865688	11.9875149215696	33.8022906443054	33.7805284292521	40.5900812222828	5.7548253032445	5.37680767819493	2.29343594047981
37.7517393905044	47.5455580431113	38.9716126133731	37.4066477269816	45.3779948885636	43.3245770052462	40.044563160437	44.4401746146742	38.9015182304722	34.5269080830385	38.8059990112265	41.1818980045164	45.7390204519039	37.1984634766076	29.1285737980837	41.9262249046468	34.8812034347656	40.9956778673019	3.83365029419556	7.35419485984851	4.6465718931282	5.26795155403484	7.90085148466599	6.60294430414623	4.48747247571461	7.66336911440767	5.54710738810213	3.942895372859	3.29003950687141	4.8808703962242	7.73050783948188	4.4117045369716	4.94470941412584	6.91568473004109	3.27998898836256	4.4056291634968	0.0121906927865688	11.9875149215696	33.8022906443054	33.7805284292521	38.7688944047171	5.62150946467765	3.98008427252874	1.15604661341149
37.8763114336431	47.5455580431113	38.9062026591654	37.4630873286934	45.3877414859493	43.3247427396559	39.8992992897766	44.4401746146742	38.9216266559907	34.5555147787744	38.7578366380539	41.1954495419446	45.7934718580951	37.3038895494947	29.1562301602714	41.7785647748906	34.8696149757647	40.9872086300284	3.63317637983569	7.35419485984851	4.90325864972795	5.13708052165309	7.82919043875281	6.86457120872245	4.50918702719595	7.66336911440767	5.48050649982222	3.87268214741048	3.27720989760426	5.07433289508683	7.73657873803775	4.51398983081992	4.8749881956062	6.92450921395142	3.1296284370968	4.31678171355733	0.0121906927865688	11.9875149215696	33.8022906443054	33.7805284292521	39.404800047652	5.57054133064025	5.20651272401649	1.41662960887023
37.7897549759707	47.6910735090675	39.0929050798652	37.4473156529183	45.4583698477212	43.3676048664965	39.9725383981374	44.5280990854725	38.795313804767	34.6190984714907	38.788362870228	41.1608703451887	45.9218726326575	37.3199798541811	29.1562301602714	41.7545716488197	34.8696149757647	40.9872086300284	3.61950347032354	7.35748323576261	4.83527244230286	5.29764332966154	7.66968575260958	6.87126160520542	4.43734270248683	7.64266066981916	5.47544596692384	3.93423498668397	3.33575156062713	4.99202325288608	7.79263995380958	4.51064243217817	4.8749881956062	6.89068437029375	3.1296284370968	4.31678171355733	0.0121906927865688	11.9875149215696	33.8022906443054	33.7805284292521	40.3981344469479	5.32337282159533	4.68493582723401	1.46077432684545
37.8241126968663	47.7874729929551	39.1631593726205	37.573972405688	45.4913836533782	43.4905488854099	40.0050848623143	44.4591697476127	38.9815174643117	34.6190984714907	38.8554920634016	41.1266405584575	45.9613738910822	37.2065636760371	29.1562301602714	41.8607663289284	34.9461735659502	41.1837334994244	3.76563827096484	7.24376489449172	4.85842413835021	5.2244764251561	7.72406543465804	6.82419644876757	4.69578302459207	7.52518421879054	5.33246146453705	3.93423498668397	3.33157485725928	4.93857817956211	7.67192920413327	4.4460986358833	4.8749881956062	6.83436907322035	3.23998109115487	4.32875293723653	0.0121906927865688	12.0665494818691	33.8300467164633	33.8312346953758	39.821874262199	5.4897192995123	5.4425409654789	2.03479601379181
37.8277916995089	47.7874729929551	39.1900996046539	37.5429923639474	45.4198574729488	43.511950620218	40.015877302364	44.5741681626868	38.9552524909733	34.5780456113798	38.802645849636	41.3243382590418	46.1123795565885	37.2890829561447	29.1721319181677	41.8943999078776	34.9175680601325	41.0843633947312	3.61651839621337	7.24376489449172	4.92354587961196	5.25783017364041	7.63692048297156	6.83727397693095	4.53288884293675	7.65098176490581	5.33952002440844	4.00836692253773	3.22805342688156	4.74446212780032	7.66402859603898	4.57109718138914	4.87899905290369	6.79158915375254	3.32218105335454	4.42605155275569	0.0125011610714136	12.1564948535287	33.7619633430961	33.8788695968798	40.2779751770022	4.69686641767868	4.31998256962767	1.79857755409825
37.7911217597283	47.6688549386242	39.1296282927333	37.5383594766798	45.3949491984888	43.5631074820422	40.0840558882706	44.6156269080807	38.9095967117034	34.5596179365042	38.6467420208279	41.3960792093892	46.1068423845922	37.279815843688	29.114765374602	41.9190447289053	34.9863187108897	41.0460729234404	3.44090605990369	7.2423670692459	4.97682688335211	5.22062638335826	7.70812434600763	6.73424538962946	4.54812965333491	7.74407526017693	5.24328945909345	3.92110062752429	3.13752992076775	4.81791083718654	7.73149722284326	4.61520950744359	4.66672703414052	6.72020909634552	3.42230168506609	4.67569848157256	0.0125011610714136	11.9247151795915	33.7008043967699	33.7957670867746	40.2361932385876	4.96664841449497	4.9350857105809	1.45761925381748
37.7795125310944	47.6117700097599	39.2218243267363	37.5787651701221	45.3132360529512	43.5786735354077	40.2083224310109	44.6150624965018	38.8044626145805	34.5833480946243	38.663334036281	41.5102723211826	46.1874609803337	37.279815843688	28.9320614889269	42.0320343831637	35.0522810773919	41.1770570412734	3.42259227865301	7.17552200915215	5.07256055931763	5.33399406393325	7.77426815713023	6.73127749416339	4.55137759328533	7.66863451881915	5.38751480696297	3.9759755076425	3.11821155251723	4.89260436392338	7.84802445040183	4.61520950744359	4.69011596167739	6.61937303553095	3.45920246008395	4.58914794132409	0.0125011610714136	11.9440987434537	33.8206543350246	33.7159303621105	40.8246079434748	5.05636579935468	4.6006495981036	1.29450655781768
37.761371580389	47.6796864535344	39.2062926102266	37.6380992417479	45.4143822703105	43.536127271634	40.169964375122	44.7082902784281	38.7883578471085	34.5737832563544	38.724622265711	41.2697799015448	46.0209038714927	37.3610812209999	29.0181776467298	41.909920270396	34.9891293345597	41.2479537763013	3.63238109898252	7.11013562367698	5.13360494850074	5.38176613795127	7.79116376710954	6.71219734638218	4.57205902488059	7.57039883418509	5.42526595236807	3.84365794571702	3.08640534435981	4.84709039194035	7.91964408799616	4.7483047951501	4.89176627008119	6.73587368403227	3.56330010985633	4.67119656921829	0.0125011610714136	12.0427190125989	33.5639791250253	33.7968290916297	40.434773218078	5.22184018147499	4.32974690961342	1.49862617908249
37.8938036171379	47.5844526804537	39.1482348928039	37.6647987134704	45.5144424851201	43.5150350016467	40.1362423149285	44.7765892018174	38.6375030429396	34.6977057062581	38.724622265711	41.2697799015448	46.0209038714927	37.3759407287198	29.0781591975849	41.8083934685771	34.9364480767999	41.2984429576633	3.53340975018767	7.29447315141852	5.15019006949764	5.52474043056086	7.83567687244349	6.68622319957804	4.35943046647448	7.60895488616947	5.39551944684802	3.90306947124682	3.08640534435981	4.84709039194035	7.91964408799616	4.74689014691654	4.8230146504269	6.67917063315967	3.60681990040204	4.55579670576199	0.0125011610714136	12.1476183971119	33.5279721833153	33.8126228852838	37.6213772948606	5.70309181998582	6.21994408191448	1.18993471559774
37.9461225544314	47.6132940811653	39.373654335406	37.5131294604722	45.4697125048474	43.5649612415598	40.265360347872	44.6187607225225	38.5448830829696	34.7787358898992	38.809637968252	41.3267490405165	46.0121956009069	37.3888139243583	29.2538743839769	41.7724926645823	34.9364480767999	41.192463859392	3.58168672885492	7.30066764749717	4.97096214297235	5.5011527376635	7.7696389167243	6.64204018054045	4.26016152041911	7.4913717660893	5.40271558409262	4.02523954019801	3.10422880982281	5.02321904473409	7.85934905067955	4.62287867848816	4.96489503759513	6.68315953807982	3.60681990040204	4.38478562043472	0.0125011610714136	12.0840114823091	33.4703695394942	33.6884367702203	41.8737171222413	5.39012216150698	4.52523678058684	1.21588900394251
37.7630687313599	47.6919028539543	39.3597859533009	37.4763956723803	45.4733363287498	43.5461753768654	40.1428580235911	44.6888073146227	38.3470588822355	34.7020981715647	38.7713735763751	41.3267490405165	46.0121956009069	37.4586241355311	29.1983299379473	41.8770151352978	34.911497861518	41.3779330505753	3.54942514417859	7.38987238326142	4.9126691642287	5.37957265028892	7.70397182896376	6.54501153355593	4.3263076258881	7.36147066832505	5.29712928041317	4.10530307623766	3.11047348444242	5.02321904473409	7.85934905067955	4.353736423761	4.97788248595099	6.82258729165101	3.61261531305738	4.44128920464325	0.0125011610714136	11.8566985932772	33.5130241315646	33.7314951329261	41.5842742428317	5.01375678750661	7.38840574373737	1.21744603062224
37.7630687313599	47.8005878960606	39.4341499399262	37.3952185625501	45.6010045310097	43.5461753768654	40.0817009214275	44.8144672047209	38.3693213921281	34.6300906248541	38.8528113637191	41.5006946037246	46.0121956009069	37.5274622319099	29.1994290216147	41.9914897482491	34.8369081096491	41.2377472875136	3.54942514417859	7.26856479524702	4.94749755379528	5.47115666424748	7.71505138517358	6.54501153355593	4.23074256241979	7.32925343568733	5.22695852833065	4.01335941604472	3.15868305823743	4.99471829050702	7.85934905067955	4.43746917767764	5.09917712612601	6.75916505942026	3.63054595726752	4.50534243166775	0.0125011610714136	11.8721855807581	33.5130241315646	33.8395097104906	40.1659372539052	5.31002408077941	5.79649832578646	1.28172079312271
37.6879293743416	47.8250113632637	39.1905375745632	37.586005370898	45.5451604033251	43.5263678223652	40.0297969235314	44.9631168478548	38.3693213921281	34.6300906248541	38.8528113637191	41.6097754118565	46.0235691257853	37.5503576537923	29.0506359110585	42.0130642568179	34.8381320258736	41.3414381180144	3.66447443563174	7.32063551231958	4.86471881929287	5.53977420948822	7.70247435420985	6.51589234701749	4.2819140615833	7.41017705304438	5.22695852833065	4.01335941604472	3.15868305823743	5.05357622628409	7.72700633035773	4.50144400691442	5.12226914989047	6.85944581126801	3.73288104417547	4.45603241778246	0.0125011610714136	11.9267478035798	33.5918824763123	34.0059630062902	36.3163869042489	5.21552951003639	6.32529023610861	1.30272140588971
37.7752273693502	47.8240188175875	39.0227429391717	37.586005370898	45.4166977725403	43.57512431158	39.9966522260775	45.0413686342576	38.337666908827	34.6333723359117	38.8528113637191	41.654326326506	45.8460351902373	37.6725523269395	28.9067956945735	41.9476534992738	34.8589340560563	41.2621681756313	3.63073004182706	7.32622809202563	4.86894995170941	5.53977420948822	7.63738034928104	6.41426739475259	4.27682854020015	7.41845505546492	5.23975772194032	4.05441582069042	3.15868305823743	4.84853393363139	7.79615010470752	4.56443168367421	5.17101377905497	6.90640135366104	3.69906271001653	4.48102302632438	0.0125011610714136	11.9284584264697	33.9713929259009	34.0466576932395	38.8759469212243	4.79176086620603	4.84194528226082	1.41684589091147
37.7338939296992	47.7663651647648	39.0109955372213	37.5913395678988	45.4209272136303	43.6381522553356	40.066850713745	45.0358256946458	38.2470394339744	34.6686741087435	38.9398484290191	41.654326326506	45.8460351902373	37.593990576586	28.9067956945735	41.928348911059	34.8965704810377	41.243515598772	3.70983142033663	7.39864373275941	4.86651061305613	5.68234799929315	7.67680725168393	6.52540324573165	4.47294745114974	7.28773320408852	5.01357047482776	4.06023429978978	3.21792111791214	4.84853393363139	7.79615010470752	4.54371216004764	5.17101377905497	6.87568760214505	3.87156062834499	4.37380153119166	0.0125011610714136	11.9174181961769	33.9713929259009	34.0466576932395	39.834272167983	5.18479738080196	3.2198160604479	1.38246571807937
37.6310444129363	47.615177562522	39.0403894878987	37.679424572014	45.4955675070424	43.5406825156476	39.949408948662	45.0721585384817	38.3044587106402	34.6686741087435	39.0145991003197	41.5322056835437	45.9421079378147	37.6348892716512	28.9163688367254	41.9606185623702	34.7931479275703	41.4263887527458	3.67785550684984	7.34890432254048	4.88085733569092	5.73080855871714	7.70300865127985	6.52432151027146	4.42636573259353	7.18547276976112	4.91075931238664	4.06023429978978	3.33718008546131	4.92521871099459	7.71009138520384	4.57333676152242	5.02427998404419	6.86164390335382	3.88387899495195	4.39238407420623	0.0125011610714136	11.7783579349825	34.0199295814188	34.0466576932395	39.3647303826423	5.42485695208907	5.30903936489	1.67410951435341
37.6727410282563	47.5947476495132	38.9024972620853	37.6179795666795	45.5476132232315	43.4851306024591	39.9510514670261	45.0721585384817	38.3634575566058	34.7224097379593	39.1181897598509	41.5322056835437	46.055776197487	37.6987786109642	28.9524249749675	42.0158547797148	34.7358689205262	41.2968280436343	3.501424745854	7.37595240233234	4.95276976642594	5.84413321690856	7.50613595017026	6.4793570075736	4.3324495496296	7.18547276976112	4.89091247791741	3.96537302331432	3.43776806705001	4.92521871099459	7.64114367956718	4.57772525876176	4.88932545946703	6.89218992985712	3.84800262425808	4.43200476225864	0.0125011610714136	11.9245761556531	33.8611931993537	33.9380775793627	41.4894151402515	5.78391472031318	4.49454733349937	1.30842585353281
37.7309880926585	47.3793396942913	38.7470264654124	37.6980985654512	45.5704342384614	43.5326641096297	39.9443768426641	44.9217183032073	38.3669385893314	34.757819239185	39.2505850088452	41.474316989658	46.055776197487	37.7351401893715	28.9943764034115	42.0580142729969	34.6296254313029	41.4859475038842	3.56257779514055	7.35325137170395	5.05569658113952	5.84647773674561	7.54885798411538	6.32447706379885	4.33752756134643	7.16625425204044	4.71964742321479	3.98119870849341	3.32501446334144	4.78686756950594	7.64114367956718	4.67707911910141	4.86622929349656	6.83074646670787	3.77179980797357	4.4750110152024	0.0125011610714136	11.9245761556531	33.7056260198382	33.8963368751053	42.4202846728313	5.12793855730947	8.0811215450149	1.6333214006284
37.7548065548766	47.4918176625205	38.7582635493609	37.6887710903568	45.4360452082017	43.5906679151723	39.9211064324476	44.7984456803898	38.3550279385215	34.7075466727259	39.2505850088452	41.3769355920543	46.0556011757434	37.719281322513	29.0172649234082	42.0901001704248	34.6643209975652	41.4254106302661	3.56182605900392	7.32030286884317	5.01660430598808	5.81967128769038	7.32657695151425	6.3591178458464	4.48235313097163	7.34474497493423	4.66510838474447	4.08121717223046	3.32501446334144	4.84516492411403	7.70469258894908	4.53954614966733	4.91333843194971	6.9130140483105	3.79032586639459	4.46596567313956	0.012520292932726	12.026605333729	33.7151788484511	33.8027636844756	39.3086923270965	4.95205820903265	4.15910798299194	1.52344484778143
37.9603914306676	47.4918176625205	38.7651539795874	37.803768043165	45.3066133949747	43.5079076684713	39.8906881204725	45.0084318810778	38.3544746419923	34.7632734383004	39.0693749725181	41.3769355920543	46.0556011757434	37.6044214770485	29.231835761354	42.0545101252394	34.619132160417	41.3246284844947	3.54814141423267	7.32030286884317	5.06465671300187	5.86669565674969	7.30485936628752	6.4188539093507	4.42027120908799	7.30848096103074	4.5177265226658	3.95828749028964	3.13157521787341	4.84516492411403	7.70469258894908	4.480121175765	4.86166316417118	6.92474323302152	3.85743943058969	4.36467019012073	0.012520292932726	12.0853162412907	33.5893434930206	33.7678961795239	41.3593603371252	6.20230593143987	4.64511453355908	2.45669537478498
38.0301190603457	47.3904618889853	38.905297119477	37.8646456422631	45.2358039978592	43.610833133434	39.774477829245	45.26156286012	38.3328030689938	34.7808441958596	39.1592463333863	41.4941914276832	46.0902778683978	37.5922031579436	29.4514242644346	41.9833804943829	34.7599410319998	41.4827890340043	3.58236473189572	7.42039437709611	5.07105624574935	5.85079194842019	7.37760102073576	6.32595495440301	4.40523096371989	7.21336899761797	4.6392690881024	4.05638389471372	3.15435066677025	4.86239469923563	7.70540527650135	4.39028456352837	4.72131702082911	7.03462796809439	3.83384056196944	4.31367263859218	0.012520292932726	12.0853162412907	33.5893434930206	33.7678961795239	39.9257715779872	6.09473271604217	5.17011196574339	1.59442770142488
37.9387750925455	47.4627318459925	38.9653334742802	37.9135648757529	45.2262730039799	43.7176855294998	39.7344632157785	45.3362918813214	38.3183850550317	34.8094659790201	39.1592463333863	41.4941914276832	46.1121234964219	37.5839103498782	29.4290912787686	42.1860725034567	34.7675056454142	41.3702244128981	3.5408907609127	7.48901995763969	5.10202590462313	5.89961685722982	7.56762232299038	6.41996158672242	4.28623097539506	7.31845569417003	4.67949681804758	4.07998852431775	3.15435066677025	4.86239469923563	7.63656512553784	4.27350249355265	4.89065691606756	7.14797118128573	3.90988692689667	4.5153571993051	0.012520292932726	12.0853162412907	33.5893434930206	33.7678961795239	43.074481493389	4.85181011619564	5.39299333774565	1.57275959634142
37.8841302868427	47.4751610928257	38.9459165227693	37.864416389718	45.3326403325923	43.694656744255	39.7344632157785	45.3260139800181	38.2164125054858	34.8215845889557	39.3257605629002	41.7634936136365	46.0601823306468	37.6234466024943	29.4801281327187	42.3558937718137	34.7561966187429	41.4477872957243	3.49225890843948	7.46688815066081	5.25172269691217	5.76952535716149	7.62202558522196	6.28080140211592	4.28623097539506	7.52707173129938	4.75947346246103	3.96272896760944	3.17154927436638	4.88192739903202	7.81605646213191	4.17511688872236	4.84168673243076	7.13315269964002	3.8675569417461	4.55879699079412	0.012520292932726	12.1664715592471	33.5262275835286	33.6226398017205	40.3640674853845	5.94015369278182	3.87821062881502	1.83032783038107
37.8841302868427	47.5166857866057	38.8160106853089	37.9837273680042	45.2840123396454	43.694656744255	39.5395261476054	45.3338592601633	38.3083405270237	34.8701950793864	39.3257605629002	41.7634936136365	46.0601823306468	37.7003903710792	29.6286159796605	42.3549317487932	34.830390318871	41.4113032999843	3.49225890843948	7.42144094586732	5.29164499282724	5.855938877814	7.828897315035	6.28080140211592	4.42251485045949	7.47406249298076	4.61278313994687	3.93843413204617	3.17154927436638	4.88192739903202	7.81605646213191	4.3443744366469	4.84913100509286	7.20870462293996	3.81125712275824	4.5229323421973	0.012520292932726	12.1461372027828	33.4507462749009	33.6556038249053	43.0452832112426	5.66477557952184	6.74746921040641	2.98191692909502
37.8841302868427	47.4989219365381	38.7971884988245	37.9837273680042	45.248063491263	43.7132519625841	39.6228677658633	45.3336757625734	38.1673406766895	34.8701950793864	39.430860806154	41.7271156285721	46.0687038076978	37.7274072004939	29.6785661032141	42.3938859317097	34.6982713512947	41.4351999799401	3.49225890843948	7.53700909714503	5.1857233656042	5.855938877814	7.96833001181329	6.32483228075404	4.60622776414708	7.4981341157332	4.6087938947976	3.93843413204617	3.19826447862027	4.84433806376965	7.73878210085581	4.24299340504303	4.79797301492838	7.38477421006025	3.89835412507981	4.37708803735662	0.012520292932726	12.2428800568072	33.4960407003203	33.7737595947735	41.7003646578816	5.69821193983525	4.29888523693303	1.71516282730562
37.8732200765148	47.5048659294772	38.6766450792147	38.0920093646704	45.3874910946347	43.5941999883177	39.6095765961627	45.3361508981079	38.2898483767744	34.8701950793864	39.4685760069604	41.7162446153358	46.1999912740026	37.7884605082161	29.631413990414	42.3938859317097	34.75544467064	41.3667552368308	3.3980781591531	7.65333646565422	5.15336724995694	5.88708612604918	7.96320722410064	6.38648016097065	4.53506926194377	7.60048731556174	4.78299907145626	3.93843413204617	3.09100255791563	4.86890314824727	7.74001861762094	4.25069857082103	4.74226327812062	7.38477421006025	3.9469083533189	4.3542210184266	0.012520292932726	12.2308260946769	33.4301971542255	33.8088019145084	41.2662203307721	5.66038216625545	7.8349444426104	1.84817361641334
37.8855778989054	47.5001906434971	38.5724506631429	38.2589175307913	45.3874910946347	43.7072004878435	39.6168720667495	45.3801809516622	38.0417722239166	34.9367125117007	39.3127602855297	41.7902526085882	46.1005795624303	37.7226650199983	29.6378423477452	42.3388123206568	34.75544467064	41.2610349941077	3.45810248128836	7.63638787497668	5.40558773636756	5.93846541496991	7.96320722410064	6.41862256906524	4.55335759893245	7.68437352548087	4.73842709361127	3.87417140888297	3.08094146085657	4.93657620846855	7.81765976393643	4.39941026056829	4.7984019166697	7.48861830297106	3.9469083533189	4.27586190356801	0.012520292932726	12.159473053196	33.5349139315901	33.8845990712501	39.9060740110733	5.59189475924225	6.4472013721682	1.66700030177109
37.8626455881908	47.7214102036081	38.7505522235763	38.3533749815631	45.4426255065364	43.8092609076631	39.5386756197809	45.4920181186722	37.9422385789789	34.9301435500024	39.2310316763203	41.7902298596094	46.1005795624303	37.7226650199983	29.6378423477452	42.2114453304584	34.9277807340101	41.2381004993572	3.45221454250208	7.506647279227	5.40096145836138	5.91434410912014	7.92356777261095	6.29828517561234	4.56187293988288	7.63469781361863	4.92246165686366	3.86347545391745	3.12016690560332	5.07272116341346	7.81765976393643	4.39941026056829	4.7984019166697	7.38795197376614	3.85119526882195	4.23645632510322	0.012520292932726	12.260438124999	33.4598957874882	33.8540020712949	39.6197411948769	6.20804214954344	4.16793142345495	1.90572828051623
38.0366522340401	47.7631416206882	38.7822260725831	38.2357053167253	45.5068041931359	43.6316242736333	39.5500134495117	45.3674050344191	37.9609169339267	34.9464632511992	39.1220641246798	41.8288403414308	46.0719738081561	37.5810568810124	29.712018629957	42.1495840093984	34.9467784779005	41.1113295024258	3.34761154254503	7.18923785538088	5.4507433754388	5.84122594203139	7.77775375510608	6.13939613961956	4.65068996144195	7.78838406758527	4.83100764997275	3.95812056860848	3.10280148936124	5.1020945720147	7.68298635349327	4.52705087788699	4.85649703604909	7.45956983761976	3.89909155745195	4.20667272367281	0.012520292932726	12.4473100299457	33.4911766183336	33.8855156751684	40.6306308610543	5.20954547143985	4.71714446305514	1.71221303556905
38.1093370445164	47.8245615653767	38.7822260725831	38.2681126459813	45.4881415213239	43.7296036055763	39.8344736778706	45.2998186878033	37.9609169339267	35.0261327134578	39.1220641246798	41.8288403414308	46.1283664086369	37.821215555497	29.712018629957	42.1444628633386	34.873854707052	41.1113295024258	3.4599466156628	7.15462373964499	5.4507433754388	5.93937353043554	7.69930764691599	6.23234078588977	4.79417814590462	7.58308197799648	4.83100764997275	3.81232766934545	3.10280148936124	5.1020945720147	7.85655544912979	4.43058045227731	4.85649703604909	7.5711824328206	3.9188007788226	4.20667272367281	0.012520292932726	12.732062177102	33.4405031844753	33.8855156751684	41.7695301053711	5.36120608404206	4.97585917430998	2.05968011775045
38.0050807783711	47.9362849066351	38.8216086828386	38.4325737095145	45.563346537407	43.7735307464881	39.8344736778706	45.4369970685393	38.0315868005918	35.0546977964358	39.1220641246798	41.8288403414308	45.9924766831759	38.0160498459042	29.6657998591609	42.1646207379032	34.873854707052	41.1700533273546	3.53436271715004	7.12179922869427	5.36648917726686	5.9719113510409	7.65929901731753	6.49853688064792	4.79417814590462	7.61001278563373	4.59846459259923	3.77252500825141	3.10280148936124	5.1020945720147	7.68319741111541	4.44904869216553	4.7977333266467	7.5444582910925	3.9188007788226	4.32495344645957	0.012520292932726	12.7402591430472	33.3872792703665	33.9174130984407	40.3134487872065	6.24587215781082	4.93461949621607	1.80307510894459
38.1956593581253	47.89181093593	38.6690053556536	38.396362449799	45.5209671365806	43.6465041851001	39.871170537196	45.4878798724566	37.8987254831837	34.986396302669	39.147469115803	42.0384765724481	45.9855211512549	37.9127848852368	29.6821188176032	42.0558549666925	34.873854707052	41.1123508950194	3.50509295218586	7.11220342749689	5.30483370674076	5.85487286737873	7.57259603939504	6.63751995476494	4.88846028679274	7.62791133932837	4.36006807488823	3.70502774971986	3.02124670673848	5.20521680538908	7.60507384241088	4.46002497947688	4.89119703280231	7.52906623993821	3.9188007788226	4.37135326677921	0.012520292932726	12.7402591430472	33.3872792703665	33.9174130984407	41.1014180317993	5.71851816220964	5.0102004581838	1.65353008877692
38.3137180354016	47.9190357242248	38.7123800394679	38.3427699418703	45.4256176927291	43.5753525806983	39.871170537196	45.3825562865819	37.8951170677321	34.8544446953909	39.147469115803	41.7946085774258	45.9646170421247	37.9782881175309	29.6247837787007	41.9396965321008	34.873854707052	40.9682818282356	3.67349385097519	7.15383088065908	5.39519522443859	5.74346770226714	7.68975617153789	6.63357496009141	4.88846028679274	7.44094577194508	4.31579142361597	3.75008528713489	3.02124670673848	5.20306512895647	7.80430878853702	4.42161550122452	4.9077971051704	7.50360519843338	3.9188007788226	4.2905411634639	0.012520292932726	12.7402591430472	33.3872792703665	33.9174130984407	39.7255774791087	5.369009245578	5.07545894841669	1.42230473638414
38.4558390055616	47.7386035966604	38.8748045974587	38.3107866361458	45.392624944211	43.3999300154547	39.871170537196	45.2833165860959	37.8951170677321	34.8544446953909	39.147469115803	41.9507977690065	45.9646170421247	38.0027068010058	29.5078125249441	41.8751807580614	34.7413825782474	41.0246214541419	3.6669823720692	7.12735683374376	5.49380546900213	5.62467484030508	7.686848584031	6.54331742395599	4.88846028679274	7.4386701835957	4.31579142361597	3.75008528713489	3.02124670673848	5.23756968956582	7.80430878853702	4.42871198161785	4.93155549193983	7.29455017603071	3.75868196626488	4.42417192630508	0.012520292932726	12.6985339213353	33.4072369070152	33.9174130984407	41.6887607055257	5.39854634223474	5.15183764223278	2.04525410506063
38.5236771920094	47.7211782392175	38.8692391319162	38.1529888581003	45.4208167642665	43.3114524846074	39.913106751888	45.094114085823	38.1024340996236	34.8103997595043	39.147469115803	41.9499452440603	45.853840283744	38.0027068010058	29.4252634661529	41.8488840681506	34.6931662946329	40.8966083950848	3.76071487585495	7.3249024185265	5.56969665225467	5.51594156048217	7.79389961494667	6.56000791145137	4.95022374981584	7.42188556460705	4.44864401940015	3.86340336719092	3.02124670673848	5.29873380994661	7.73029445505451	4.42871198161785	4.84551087468101	7.38400729032117	3.77822879369006	4.43704747365911	0.012520292932726	12.7504424578791	33.3644320664269	33.9775077099099	40.6123588812108	5.43046014308623	4.85051945776999	1.64146978436057
38.5470640540045	47.7499226053253	38.7971438705503	38.1766141871835	45.4219392760191	43.3649799949681	39.9212180805531	44.9688353485535	38.0668732873348	34.8103997595043	39.1151923291593	42.01284180602	46.0657649919113	37.9325097139368	29.1453686038261	41.9749776990361	34.6810700080626	40.6467426958091	3.67925391399915	7.33013091104122	5.6439264931531	5.47834011549186	7.7881100888346	6.56822045032499	4.81759096869804	7.5074109104472	4.55507567458225	3.86340336719092	2.98019013392364	5.12725940977283	7.73269007905454	4.42551883169634	4.80350943899935	7.49859283612432	3.71336634829481	4.38617790092681	0.0127391828887465	12.7364902855036	33.3644320664269	33.8781498440052	39.6573334456263	5.66692716161959	4.62181609334595	2.13118543836323
38.5470640540045	47.7511833161031	39.0167726384453	38.1766141871835	45.3474763548169	43.3537963157339	39.9778446889437	44.9755638142507	38.2030281287707	34.6807324580162	39.0372902602386	41.9984024938757	46.1630690371371	37.9325097139368	29.0638959279507	42.0065941162274	34.6039803328316	40.6467426958091	3.67925391399915	7.29643998125105	5.81442595253827	5.47834011549186	7.80722158958376	6.525212745765	4.78100386741112	7.54491184955469	4.54491104488065	3.87480784283356	2.99137654552955	4.95083481606348	7.80594824354484	4.42551883169634	4.76602601531294	7.42986892645245	3.74901308161375	4.38617790092681	0.0127391828887465	12.7364902855036	33.3644320664269	33.8197562233351	39.2407296101627	5.37421104091003	3.73350135587723	2.33314931859861
38.5470640540045	47.849818887628	38.9704346913883	38.3759150554444	45.4323620873289	43.4464546188151	39.9007028059456	44.9832909516813	38.1377861013603	34.8757776534416	39.1135693714502	41.9984024938757	46.1405466119582	37.8086259518925	29.093496647474	42.1411260200768	34.6039803328316	40.6467426958091	3.67925391399915	7.26204836233277	5.86819976774473	5.50833147598215	7.7967387721411	6.63836415620529	4.61920445706828	7.63017385179731	4.63933977296055	4.03338265120594	3.15285874042881	4.95083481606348	7.78569580387476	4.30336783340441	4.6119335981289	7.37336734998037	3.74901308161375	4.38617790092681	0.0127391828887465	12.7112827813584	33.4001206495432	33.8197562233351	39.9483511854535	4.89123194759451	5.31098037341872	2.33532971267888
38.5748865704132	47.849818887628	39.0596224191874	38.2918524839209	45.4269253377948	43.4464546188151	39.8989042672607	44.9972898641291	38.4519268949845	34.8519868715972	39.1135693714502	41.9734245721997	46.1343896233911	37.7410876464479	29.1486195886566	42.1411260200768	34.2666361945283	40.7724133573158	3.78149272659468	7.26204836233277	5.73739112651823	5.52842617403303	7.77468874160806	6.63836415620529	4.56016585965583	7.61274315577954	4.82553616498949	3.9982208153033	3.15285874042881	5.10264188980888	7.76899377616935	4.26073997059806	4.62941448128795	7.37336734998037	3.58297677481473	4.46852797279539	0.0127391828887465	12.7958721265371	33.6346401889735	33.7273302006591	39.9864065823559	5.94311939374147	4.6034467473451	2.20329723816248
38.6185870570306	48.0558550056302	39.1127926591403	38.4507231570977	45.3247847784475	43.3504030423497	39.8530744524508	44.9958846994436	38.3927399646454	34.9993030894915	39.1911523602394	41.9734245721997	46.2465279923936	37.6468293134525	29.2153547999032	41.9470896776858	34.2660426021454	40.8428926993794	3.89918854418246	7.31028444749669	5.85261619417699	5.63083292974562	7.78081974495026	6.5745294018614	4.5972911312047	7.58460437300384	4.8436741306997	4.01958275226314	3.14833781524689	5.10264188980888	7.68360731432524	4.36801149025314	4.45524175085497	7.37652547227308	3.57081397936461	4.64614285895076	0.0127391828887465	12.7958721265371	33.6230969315168	33.7273302006591	38.6363043129261	5.55202965151008	7.05030807487838	1.60643707315724
38.6221998927723	48.0095140650399	39.1286506650816	38.551803831299	45.0990516551302	43.3475185162772	39.9226114792918	44.9692766048755	38.2886866825955	34.8962439242833	39.1911523602394	41.9541045008095	46.2140556941207	37.5210044602452	29.2653154964388	42.0018072492376	34.2008260565486	40.8428926993794	3.91923167836043	7.33654712183722	5.70880651304634	5.66033997243095	7.79279982005711	6.56689410670319	4.71035963507519	7.58961485114431	4.84330052433512	3.97686864461804	3.14833781524689	5.04300347218788	7.57845273289	4.27797003723227	4.47250631689564	7.42545715727689	3.46335676606898	4.64614285895076	0.0127391828887465	12.9271281541836	33.576696019524	33.7417269281432	42.9757121057106	4.94148954662421	7.36503274455131	1.54359995874991
38.6221998927723	47.9864098628959	39.1216605552721	38.4239981563551	45.2041882500274	43.4746464401486	39.8553011835926	45.0270671893522	38.3782943937843	34.7953882466231	39.3516521354861	42.0467909455825	46.3672044357924	37.7600958845124	29.3229481641778	41.9607431136887	34.3337814060442	40.6814771988573	3.91923167836043	7.37690566834769	5.77317717697317	5.56727692773137	7.8219527088623	6.50226235261619	4.6309475154925	7.47930700230206	4.96090676369712	4.05857868481955	3.17515994836263	4.95397207880197	7.48192022045069	4.2659054071742	4.34230532783177	7.49545848530024	3.54194696762211	4.62134315827593	0.0110117784951597	12.9782891357281	33.548371865882	33.5780594478436	43.3370600524321	6.00065978631212	5.55239527233347	1.56499451934066
38.6221998927723	47.9295133636782	39.0582562077511	38.4267301611135	45.2041882500274	43.4452561448526	39.8563148563797	45.004618126348	38.3479754458277	34.8529918006934	39.4510753043028	42.0592710688798	46.4542028284264	37.8242329116557	29.4027534926925	41.9607431136887	34.3766989662585	40.6992087736497	3.91923167836043	7.45980349829849	5.64404092175347	5.61086894976323	7.8219527088623	6.62953786077608	4.57849118686183	7.40942213297353	5.05066743904279	4.23444472530812	3.26007129094902	4.94700746787461	7.30387160765879	4.18849302473325	4.35052332099767	7.49545848530024	3.55788518507335	4.68388556028321	0.0110117784951597	12.9747024041435	33.386329587258	33.5988467351301	40.9500708362294	6.0538859922917	5.38333345463362	1.6461446140785
38.6587649879771	47.9295133636782	39.003202455425	38.571386378133	45.2041882500274	43.3918591122597	39.7153225933308	44.9590819898816	38.3533357637288	34.8066063943247	39.4510753043028	42.0592710688798	46.4886036142299	37.8242329116557	29.4521148189587	41.935880579728	34.3701340800112	40.7696870715219	3.77480878943865	7.45980349829849	5.62234035111458	5.5760546364617	7.8219527088623	6.73408086714404	4.67634610572953	7.25779788512739	5.04296313253953	4.30276406320275	3.26007129094902	4.94700746787461	7.27713255054916	4.18849302473325	4.50567840289315	7.49777984816541	3.53204299557811	4.75221321088977	0.0110117784951597	12.9174214236614	33.5445572662555	33.5870699180181	38.2022913367919	6.10028084076013	5.56262390068645	1.37676373097465
38.7709866466036	47.9049514622982	38.8469255396393	38.5392736087039	45.2618169358842	43.3645254700908	39.7153225933308	45.0065030851897	38.3057777970071	34.8449441929479	39.4827999054085	42.2244677930829	46.5081709865323	37.8242329116557	29.5716355992561	41.9779993717358	34.2975755419236	40.7696870715219	3.90395667212412	7.48631676134391	5.70679631356724	5.54734348662451	7.86231688682627	6.73831233876505	4.67634610572953	7.24665792929314	5.12987770976558	4.10075813161363	3.44868083355585	4.86298169369379	7.13623560539561	4.18849302473325	4.38072875026273	7.60036953898155	3.50604447376087	4.75221321088977	0.0110117784951597	12.9174214236614	33.5445572662555	33.5870699180181	41.6416058721456	5.78935637764834	4.82199863101735	1.21245324152454
38.7709866466036	47.9219216426101	38.9772569933462	38.600447492178	45.2603891133573	43.3645254700908	39.8021492974075	45.0065030851897	38.3021570614297	34.8622429181047	39.4772121794784	42.2147924589489	46.5907884818061	37.8388352029892	29.495370144721	42.0567457384384	34.2975755419236	40.8948940230176	3.90395667212412	7.60579395597646	5.63547176988315	5.6223208804432	7.95518267160605	6.73831233876505	4.78478559217998	7.24665792929314	5.01535791253768	4.24576911424361	3.52269256720836	4.92043760267532	7.12351198158975	4.1788275399947	4.25280476326017	7.70930135392241	3.50604447376087	4.7418619998974	0.0110117784951597	12.9825999835687	33.5965119629252	33.6268958271267	41.2791799724408	5.81318754382894	4.95563979671213	1.45320356228198
38.6550555253177	47.8545451925654	38.9691375399858	38.5155376856681	45.2603891133573	43.366601818587	39.8072969302046	44.9801468843559	38.2258376034379	34.7033055640058	39.4893216654155	42.211664362673	46.5533787531682	37.7897851943473	29.6211955419723	42.019585561098	34.0568418329244	40.9184365751955	3.91533065498243	7.63756284633407	5.67247545127995	5.56862872939013	7.95518267160605	6.74031176790967	4.86495619979666	7.04790477090072	5.1098683265016	4.00335839609995	3.37323581687308	4.86596886909502	7.19937744247543	4.28017767027658	4.17614100714721	7.59961983598875	3.48989110741416	4.63532501599685	0.0110117784951597	12.8537091097029	33.6457872611133	33.5802293352231	37.720365636517	4.910450639139	5.62365060813629	1.80495325041329
38.5962637698911	47.7397642906305	39.0722777800354	38.332656421312	45.2603891133573	43.1760497304305	39.83588411167	44.9418305135289	38.2552459196076	34.7242125522615	39.4875385537048	42.3370961528319	46.7413551036347	37.8313528146215	29.7459006535849	42.019585561098	34.1806973305699	41.0403525870122	3.88541074909017	7.81919226377545	5.86641625576097	5.45138521164447	7.95518267160605	6.82843614952776	4.72738535854619	7.02835236367687	5.05738120765986	4.01092577078696	3.25849831249508	4.87316122283331	7.14568768536971	4.19764882502751	4.27557796088471	7.59961983598875	3.61755389080559	4.75924185094441	0.0110117784951597	12.695229726586	33.7701358982374	33.5804121890136	40.0709966973186	5.90617908524944	4.61202892626818	1.34967176553842
38.6897486528551	47.8216389426942	39.0711944731995	38.3046039949994	45.4895484568076	43.2067133772979	39.9902302766765	44.9418305135289	38.3003801863653	34.9075687504194	39.4758930960861	42.3370961528319	46.7413551036347	37.8313528146215	29.9101405238248	42.1132688037853	34.1806973305699	41.0471067344954	4.08896408491263	7.75664390342281	5.83853355198789	5.36087157818814	7.94507580758158	6.85148003979262	4.86939456266313	7.02835236367687	4.8342084460166	4.05720083842025	3.23919198375872	4.87316122283331	7.14568768536971	4.19764882502751	4.32226332666158	7.53909530715679	3.61755389080559	4.76260090795623	0.0110117784951597	12.8139123882713	33.7807601801581	33.5417871166229	38.4551894404069	5.39787885497584	4.38461646422341	1.40793163929046
38.7143266524939	47.8216389426942	39.0498589714917	38.3685974149078	45.4951786951907	43.2835771323921	39.9690429378504	45.0071381078945	38.1330892129025	34.9875677501752	39.5376083979347	42.3951754944788	46.7174262581728	37.8032872969588	29.8525310232448	42.10080883912	34.1806973305699	41.2094783655482	4.0515141396051	7.75664390342281	5.66463809581213	5.35285631246018	7.80524842611614	6.94961972806574	5.00960582418621	7.02565305207432	5.08327665770401	4.09467377156873	3.26475638188518	5.00858873015817	7.23868057630843	4.18948468759935	4.41060321457798	7.73512350386445	3.61755389080559	4.80231164269865	0.0108528813356086	12.7358115232539	33.8171308731456	33.4821608891875	38.5123089275587	5.11961720574259	5.40310082197103	1.45878952999657
38.6936761661476	47.7506116031927	38.9876433357215	38.5022168231391	45.5849779823574	43.3909513643769	40.0188080439582	45.0510575291382	38.1884947848108	35.0675143620612	39.6485395600563	42.6310745195748	46.7174262581728	37.672260423063	29.9575858549397	42.2527109951291	34.092261644395	41.1751882917467	4.04999503077316	7.67821307119337	5.54403531587155	5.56890034281532	7.97920612982493	7.15710164854055	5.05415068880199	7.09195707493733	5.1912561653154	4.06575504622872	3.17854433917379	4.95140461963615	7.23868057630843	4.24425964542935	4.25788517122104	7.7261243059931	3.42334846909713	4.77505522480654	0.0108528813356086	12.6749425700385	33.7815292673938	33.4788368435561	40.2362579042246	5.19298360667775	6.99895133072943	1.52002409265199
38.7980165250766	47.6870384722982	39.0736334883926	38.5234068166447	45.7793216549745	43.4183071852477	40.1434599631599	45.155352889572	38.2779877814183	35.1105997154783	39.5637779482284	42.6310745195748	46.6796125451305	37.6325298986577	30.0248030441831	42.1436239413561	34.1622522204953	41.2790171075002	3.96332230778702	7.69782335255181	5.51290069117766	5.68947034435166	7.89404731930749	7.17564934393532	5.17208629785051	7.15105834314322	5.13168320616552	4.13989367383721	3.17362709546633	4.95140461963615	7.27154578160838	4.24810565011776	4.32205286915445	7.72992066270135	3.45100670740589	4.68949401699197	0.0108528813356086	12.6468550779943	33.7544569591279	33.4788368435561	39.0555923659731	5.76737987402506	4.43725482995211	2.45295662939286
38.8640013664755	47.6870384722982	39.0337837834007	38.4181743153522	45.6348944418626	43.5569393959086	40.1434599631599	45.1572825214113	38.1881098574552	35.1105997154783	39.52724990834	42.7061045823638	46.6921249350043	37.7024818778771	30.0460933760359	42.2771653651785	34.2276328635901	41.2224261857704	3.97598908198312	7.69782335255181	5.61905267144898	5.68285475753755	7.88164424225968	7.061722413781	5.17208629785051	7.28209920889309	5.17701880707619	4.13989367383721	3.18782977155033	4.96153210251591	7.21481422170271	4.32519781240287	4.23309767010768	7.80076928252676	3.58275370832767	4.7364918373223	0.0108528813356086	12.6792105693531	33.7594406792166	33.4006466897236	41.4348064351888	5.79966458702698	6.14734000408301	1.7140971903644
38.9306684344669	47.6555666467425	39.1213692210272	38.3340314580814	45.7178348071507	43.5569393959086	40.1135397623482	45.267907037399	38.0565495935202	35.1220983111375	39.52724990834	42.8299303102323	46.6921249350043	37.6280020653139	30.1613549444085	42.3801827258087	34.4283867210633	41.2224261857704	3.89256365016325	7.57358385026119	5.58321919832466	5.7056039956435	7.88705437547232	7.061722413781	5.1921244485533	7.29052573834897	5.28504808369601	4.05929882861893	3.18782977155033	4.84543038587784	7.21481422170271	4.3197860108843	4.44872715270185	7.72970813885588	3.55879161919214	4.7364918373223	0.0108528813356086	12.6078723585181	33.8042384422013	33.5024357027123	40.7445187230174	5.82584087437476	4.26409140094331	1.16114325913997
38.7954865655813	47.6016098338318	39.1741693532381	38.3475573996242	45.7690788285985	43.4478258580246	40.1135397623482	45.2385293955778	38.1400003388028	35.1220983111375	39.4674606555951	42.8299303102323	46.7138954307188	37.5968224667537	30.2213544009337	42.3801827258087	34.4283867210633	41.2522631285835	4.00131104925911	7.400463564285	5.43117278214493	5.72332004351299	7.59191839677475	7.06512667408958	5.1921244485533	7.3229560041039	5.18141369932116	4.05929882861893	3.31660620332811	4.84543038587784	7.20554077482127	4.30529941050833	4.64761412906412	7.72970813885588	3.55879161919214	4.64415917637276	0.0108528813356086	12.739935042186	33.8042384422013	33.5024357027123	40.8487411365795	5.54002200521186	5.06675313814788	1.16749722781229
38.7687582359586	47.5381129842858	39.2615331951548	38.3096299868214	45.8876419307209	43.3372371158391	40.0941256016784	45.3586394613777	38.1468511914484	34.9366173388823	39.4674606555951	42.6645449028628	46.6522956036714	37.6559389166001	30.2665800249674	42.3801827258087	34.4268567709516	41.34797469602	4.09262945306504	7.6047353401319	5.38578038975182	5.81142506786622	7.73001377518067	6.89693466006726	5.03203759052422	7.39061939130956	5.21130829646308	4.09605484991887	3.31660620332811	4.93378300920618	7.15543745119252	4.46405440535521	4.61259419669993	7.72970813885588	3.42965672830263	4.66726205947239	0.0108528813356086	12.8462530813832	33.7361276807865	33.390740920848	40.6129022004353	5.56604246741294	4.51772490408172	1.35827449395085
38.7577639485203	47.5621236453075	39.2615331951548	38.3704517461028	45.8347288673972	43.2565473034757	40.1649425024312	45.2375449157795	38.1728189483242	35.0249713504194	39.3438351601093	42.7310562664383	46.5209493510403	37.5876021398072	30.3236141568483	42.3801827258087	34.5919072362789	41.4370192889224	4.05172458626992	7.59064446517726	5.38578038975182	6.07460041672559	7.83429073011467	6.96748063668687	4.97273725262893	7.51435910943577	5.10479724353536	4.12593339085717	3.25840434882926	4.93976462355807	7.22394299445138	4.42700691987732	4.56854844998078	7.72970813885588	3.43406448774441	4.74449806359682	0.0108528813356086	12.6669219233984	33.8328319578746	33.3307502474297	41.1319205549601	5.56220611767805	4.90587988785227	1.99743023044063
38.9184345821078	47.5793017643361	39.3213692856108	38.1829205404073	45.9666033904881	43.1768343110923	40.1354622306391	45.0704946329503	38.1128711099543	34.9933550578262	39.3335321895525	42.6957158763252	46.4550802044723	37.596034693613	30.229063785291	42.3662710638784	34.703486457889	41.2945073909584	4.07082257974823	7.63132440850829	5.3750448689762	6.06040151022855	7.79536728426096	6.85615616364693	5.15521894490297	7.53058243284797	4.96832380839334	4.09330181334394	3.22090479562223	4.86118840795197	7.24759193038732	4.5302864281261	4.40803771921742	7.70768441999688	3.58276109806725	4.75668616887937	0.0108528813356086	12.5804971059676	33.6489661083859	33.4306323637451	38.8280140198119	5.91608102006882	5.33454132310997	1.39754134796779
38.9192868182155	47.4879400263486	39.5120258151378	38.1829205404073	45.9656989644602	43.2254161121507	40.1354622306391	45.1615871924843	38.0124936613039	34.9746762909208	39.3335321895525	42.7040310260994	46.555794692255	37.7227602481495	30.2761900929065	42.3662710638784	34.703486457889	41.3648141690544	4.09620862239922	7.54384727811605	5.29766239784851	6.06040151022855	7.7844415734376	6.76662845871855	5.15521894490297	7.5268368202247	5.11697915236858	3.98219988353212	3.22090479562223	4.95396296350056	7.15221496133481	4.53653547988459	4.46131488357218	7.70768441999688	3.58276109806725	4.91502573749734	0.0108528813356086	12.6009915931909	33.5670377064144	33.4804668836909	41.3081173484363	5.51819510427077	4.64056675461486	1.57549160685059
39.0445606180384	47.4682008925083	39.6922038749125	38.1829205404073	45.8860109644823	43.2984603449021	40.0490426114797	45.1430978473783	38.1718902743541	35.0617345977888	39.3446143215079	42.5887761235278	46.6275613257013	37.7542599043653	30.3688003319044	42.1692001127471	34.6370640078327	41.3648141690544	4.11416644327723	7.73420671889073	5.3037610024591	6.06040151022855	7.66884116428407	6.65402720925241	5.24526199795027	7.42279752614431	5.14406933723356	3.88467708550357	3.2192088455619	5.03973765875173	7.23911443735535	4.58905547634117	4.44999810861917	7.72835579111297	3.55802004681821	4.91502573749734	0.0108528813356086	12.6510185465188	33.6416857776943	33.4804668836909	40.9278313187953	5.97583856720613	4.07796649289424	1.4099017629651
39.0445606180384	47.4682008925083	39.7036756526976	37.9618052813153	45.9873346518146	43.3530439403804	40.0647266220322	45.1059801558689	38.2167729727859	35.0271990162055	39.2479492613181	42.6615656767601	46.5748321508906	37.7222558985988	30.1553233282126	42.2625571106448	34.5755604171586	41.4768459454928	4.11416644327723	7.73420671889073	5.20928888404442	5.95933056787193	7.57957441750109	6.698866825564	5.01970732011715	7.36809183078486	5.11901661476524	4.10150005372831	3.21764722627125	5.04468594100227	7.33767318191167	4.51782802350876	4.48682328719071	7.66080093234466	3.52688781983367	5.00156511544582	0.0108528813356086	12.5963330718705	33.6416857776943	33.4804668836909	40.3886901916923	5.7198125866644	6.89975824087398	1.29482770164604
39.0134657286677	47.4638987377087	39.6897806441659	38.0755245561942	46.0728499452236	43.4138295751984	39.9825518902387	45.2170870330185	38.2442617672798	35.0271990162055	39.2479492613181	42.5923268749046	46.6074066870734	37.5857058616926	30.1610669599622	42.0928232179794	34.5755604171586	41.4214415017759	4.29257583721689	7.74556401823419	5.28101751509662	5.89306797772319	7.6164191789663	6.69017392116451	5.01839607875317	7.34415379090257	5.15045251336694	4.10150005372831	3.21764722627125	4.97638371098214	7.26291854772364	4.4607017734712	4.47415057026167	7.7897056438377	3.52688781983367	5.0391881130089	0.0106166473866379	12.40254117736	33.7144278186929	33.3384033332982	40.5481399755974	5.53477032998291	4.12684396481951	1.76710113791094
38.9480751227081	47.5240222542542	39.5543157510619	38.2449168258839	46.0728499452236	43.4468502588993	39.939950127588	45.3796670860146	38.2793747579911	35.0271990162055	39.2479492613181	42.5722695628427	46.6557817069656	37.5857058616926	30.1551206760822	42.1587733393713	34.5403883599624	41.5772668086884	4.23780490164028	7.59478524264929	5.2170218991738	5.74823355892963	7.6164191789663	6.82226536222537	4.85676480154852	7.27814478797062	5.31565752437687	4.10150005372831	3.21764722627125	4.86400299696779	7.31232458822511	4.4607017734712	4.46211711421901	7.75837416258453	3.68656223421059	4.99148275469439	0.0106166473866379	12.2508376063626	33.6563180592036	33.3053003566698	40.2083781605308	5.46455673302639	4.14867994693425	1.1986605337845
38.9480751227081	47.5537170457784	39.7052062180086	38.2862707503493	45.9740367641932	43.5626937465723	39.9693126503055	45.3071646151937	38.2927575117118	34.9113166082302	39.2544364753564	42.5929910367101	46.6557817069656	37.7043447248616	30.227212313509	42.2297575348243	34.5463866100725	41.5772668086884	4.23780490164028	7.66362469350258	5.22883560706123	5.79148678625931	7.49750023029439	6.9647165292107	4.92668239368995	7.14999095415216	5.23561055276292	4.07166685647143	3.20501115549064	4.87617894150455	7.31232458822511	4.47490458730749	4.56898370898265	7.7595507000621	3.57832799711791	4.99148275469439	0.0106166473866379	12.130882196687	33.7276579300181	33.3053003566698	41.5543168112508	5.19531334215676	3.85363954162441	1.31921715328472
38.8132322480001	47.5313398794191	39.4956468239248	38.3985066066878	45.9475718508297	43.4786719743708	40.1034212386804	45.5243991217396	38.2701471464167	34.849534050757	39.2544364753564	42.5929910367101	46.609354301891	37.8804625559712	30.1852711072799	42.1755251963186	34.5463866100725	41.756562942433	4.16569426576771	7.70397001726373	5.54101090192186	5.68976265890962	7.54040007354002	6.9439351732838	4.90312159771001	7.21890829413079	5.34753842396769	4.23520664739751	3.20501115549064	4.87617894150455	7.29605324552123	4.47111139651826	4.58123189372621	7.78850748698857	3.57832799711791	5.19372663826826	0.0106166473866379	12.1748679012368	33.8640650279274	33.2339685023873	39.7958963423031	5.60464474301205	5.25419108545515	1.40086240326926
38.969084329662	47.4959709945916	39.530570101069	38.4557939285939	46.1190244997511	43.3831515943079	39.9776121543016	45.6592515144759	38.3642261623206	34.8686817093859	39.06032493481	42.3657227881584	46.6554887638344	37.8464147883719	30.2175218784817	42.1388678464217	34.7316951297948	41.6166916038321	4.1925204829335	7.56669169183205	5.68726507706232	5.58278459093897	7.56403047546331	6.96643080384514	4.91048619297769	7.07076234118991	5.30210307307022	4.20392162689566	3.24408151810325	4.80255571293846	7.17115392939309	4.54889414960446	4.65483560851472	7.89418622937939	3.55856367888685	5.20585900276341	0.0106166473866379	12.1748679012368	33.7864388992912	33.2339685023873	40.2581631228609	5.25598067349838	5.17117679518702	1.59449040824307
39.1070810320272	47.5485530599487	39.4677317564341	38.4380131001891	46.1833076832065	43.3368486094341	40.123070352509	45.5686773610678	38.3510569736742	34.9061837281268	38.9551217620189	42.3657227881584	46.6691312369333	37.8439400729503	30.27336874681	42.0040853724635	34.7726082918913	41.5040391267363	4.22078640557511	7.57055033218135	5.65727040077951	5.5165021263074	7.66041656179432	6.7621573762594	4.8568281684225	7.0517453811689	5.17844486532172	4.23053505580029	3.30811622715538	4.80255571293846	7.08875782923842	4.73953748615237	4.53293600747752	7.93872077918999	3.6215572430014	5.18053989180923	0.011356085997467	12.2339864861184	33.9100047743863	33.241990124605	40.1451153191746	5.02574895986821	4.81968109344039	1.38790572428875
39.1541835395041	47.4656572268325	39.3991489644975	38.4656674024216	46.1833076832065	43.3711882381097	40.0412884502721	45.4357266217273	38.3082752679327	34.9239358659608	39.0416140311824	42.3657227881584	46.4964735782393	37.9373149477022	30.0049985730778	42.1716243707058	34.6546064864948	41.4776362935412	4.26195872419912	7.57310938409403	5.60476013139584	5.45298900754486	7.66041656179432	6.80907333364032	4.92019604917716	7.12356588945132	5.08024091822317	4.10235905199405	3.29040649530367	4.80255571293846	7.15671298473965	4.76873434094455	4.58946500295074	7.92343185556052	3.73017349981625	5.13100688614141	0.011356085997467	12.1985405384196	34.0620816125944	33.3997971996569	42.0040093574226	5.57382714454254	4.14441490212833	1.06700285965878
39.0327926274858	47.4299261320874	39.5268569049839	38.5109726704217	46.1833076832065	43.3998557206042	40.285297681241	45.6266556973315	38.2576687799836	34.9382570035935	39.0913816806351	42.4107227561617	46.6056912125603	37.9702986061342	29.9373628507142	42.178311337693	34.5964873934841	41.2681316284087	4.15665677595132	7.48062268210043	5.73646291104651	5.42812850150971	7.66041656179432	6.58695327855226	4.94748249397459	7.18119394943669	5.04824869522556	4.07499617348895	3.32585384347373	4.80521773556413	7.18650092524057	4.81136206768451	4.62347689769184	7.672271494938	3.72956433052602	4.93318283401663	0.011356085997467	12.1985405384196	33.9591790844188	33.4927477422056	39.1518148491579	5.55377893894873	4.31093505446458	1.80912189550997
39.1418454963269	47.3404397136525	39.4790260981691	38.5297613927575	46.1556502452029	43.4737133986634	40.1284112139976	45.6578257321282	38.2576687799836	34.9279789176794	39.2504768694665	42.4764774389933	46.7918560130838	38.0247424466513	29.8970114339934	42.178311337693	34.5992056771727	41.2681316284087	4.1166188869009	7.65589424826392	5.71245009626674	5.38943508804776	7.63794638909222	6.60098806264526	4.91267977289293	7.02490953181941	5.04824869522556	4.01367195471133	3.41338679481829	4.62143962169142	7.25400115655016	4.95594396998598	4.65019200693537	7.672271494938	3.79356309245373	4.93318283401663	0.011356085997467	12.4328707318264	33.9591790844188	33.4927477422056	42.1489426771644	5.62433386617671	3.47576229912604	1.31607153685128
39.1418454963269	47.5095258719968	39.4790260981691	38.724773828415	46.1994423304893	43.5210642092588	40.0356796749101	45.5281946838082	38.1692436063031	35.0639145091122	39.0397310508013	42.467872764465	46.7960818201005	38.0460552276715	29.8679726972767	42.1178341026887	34.5992056771727	41.3009513990543	4.1166188869009	7.48862881342405	5.71245009626674	5.40250027198814	7.57826118112845	6.51516114279978	4.92311740328763	7.0435864789706	5.13262575642039	4.06201335288779	3.39963995975501	4.70322846474795	7.51513416679181	4.87823556850187	4.80757557573299	7.89021252643287	3.79356309245373	4.88520507463571	0.011356085997467	12.3196323776261	33.902127107323	33.4398908082691	38.7788042267331	5.52854778486414	5.10851494542095	1.48119807550858
39.1055647434108	47.5342504393466	39.4790260981691	38.6773544204101	46.2591669080485	43.5218731537494	40.0356796749101	45.5997304680265	38.1305768309113	35.2098067473617	38.9110873091964	42.5143944771469	46.851075655287	37.9706902746598	29.9981361345342	41.9033681322941	34.539262308095	41.2128004560869	4.19487506538144	7.46800228224352	5.71245009626674	5.28033931435799	7.57617506779356	6.60892668966909	4.92311740328763	7.01188895850865	5.24130267511307	4.00178125403839	3.28249440229187	4.71657091758522	7.31929694704442	5.00003409208561	4.79404197397051	7.93081381020007	3.8912059204353	4.81302578427121	0.011356085997467	12.2300568721782	33.9121857186886	33.5523889552832	39.4050803609179	5.26090617895607	3.92440267678145	1.73011216590161
39.1055647434108	47.4875886938607	39.3541550126334	38.6834181820172	46.2401757303151	43.5079704366145	40.06753475243	45.6480562449211	38.0576777072947	35.3255826881362	38.9110873091964	42.5261223298583	46.7831341271344	37.9061886807221	29.9981361345342	41.9972890016103	34.5314519394939	41.2201773711562	4.19487506538144	7.49791805816286	5.8604196753965	5.25010640528789	7.63543607937137	6.69943584576418	4.89681328779932	7.24779928571944	5.11702547516612	4.18564432463964	3.28249440229187	4.74688952244363	7.35454908653907	5.11285360504123	4.79404197397051	7.72127020383375	3.87882491826268	4.83409701823378	0.011356085997467	12.2354132646487	33.9079197827527	33.50290513915	41.1181426229059	5.98043899873515	4.65564308422361	1.83567558809998
39.0786374824635	47.5416364875895	39.2911490950808	38.7457772753908	46.3421377044912	43.4602183758966	40.0627861802056	45.6619391902646	38.0825162626651	35.2570360928209	39.1569763199234	42.532697750266	46.865664557421	37.7992387187535	30.079043267375	42.1437576046515	34.6042091624558	41.2422271802054	4.17788413560658	7.45491434849554	5.92570322053827	5.22654779616286	7.42551158158966	6.65103323643693	4.89775264432054	7.41934802833415	5.18609918240785	4.34438167154857	3.25758853429435	4.68059468670072	7.31627330520732	5.02388384668973	4.93665555793899	7.7715738195385	3.80598224227795	4.75920356985462	0.011356085997467	12.1627475192151	33.9286312367404	33.3593865953306	41.3944224657685	5.83875011564407	4.2657154820447	1.23109868075959
39.1146218124438	47.584341501299	39.2946645272968	38.7611972113844	46.2684426906232	43.5755953297674	40.0969503394649	45.7280141270724	38.1086221810491	35.2570360928209	39.1090998515921	42.447513815023	47.0072448426657	37.6794038361491	30.1034422110765	42.2136011971213	34.5897435249926	41.2574018993172	4.04056155381907	7.56710462150102	6.02680039368646	5.18293922517435	7.43460019613149	6.58744619662338	4.94257783802632	7.23817268792184	5.15864861690079	4.34438167154857	3.41281995690582	4.80687113500491	7.38903086212324	4.91483692731974	5.10578474639815	7.81361963526838	3.71760187060626	4.70455065405221	0.011356085997467	12.1123260696763	33.8753664047528	33.3749040681615	41.3724210267241	5.72846932703259	4.72798428579558	1.21344186774122
39.22319299612	47.6987693893243	39.5038279117429	38.7611972113844	46.2631066186561	43.747264077476	40.2354622128683	45.8963370025709	38.2115179206824	35.2489738050552	38.9846797307898	42.6237368268935	47.0821302720154	37.6726310285267	30.0992858206733	42.1763794088521	34.7234528567508	41.3126028869974	4.00127198283323	7.49605390098498	5.98596066201309	5.18293922517435	7.37712105756249	6.55009761135241	5.00593242665518	7.12792950476447	4.91620072572919	4.35916489378297	3.43161841012942	4.80962756123099	7.33703503496098	5.01979630790257	5.05854366326515	7.76746455952677	3.5617338903833	4.67932883148203	0.011356085997467	11.9607632432483	33.9378596843972	33.1667133877626	40.9912816386014	5.31762839865622	5.20851794757379	1.51749601592742
39.3431750662903	47.5462500887387	39.4891478584272	38.6140075025106	46.2079757845926	43.7499408559526	40.1935319327594	45.7390996133058	38.2133078808598	35.2489738050552	39.0153345588552	42.6502629969923	47.0821302720154	37.6726310285267	30.0118792305032	42.3283088075988	34.6751093854854	41.3692949604204	4.11001759650574	7.4876717222843	5.92068347785789	5.21497621272241	7.66472395843022	6.56284891454672	5.06285638257979	7.09066609625717	4.91126728535469	4.35916489378297	3.42894855623454	4.89263923598201	7.33703503496098	5.01979630790257	5.07770098166496	7.9190311153745	3.68441425300156	4.72446100532983	0.011356085997467	11.9934022495657	33.9154119545456	33.2663568067057	41.3421982608411	5.74245659861477	5.3932616157048	1.93518762312992
39.3431750662903	47.3840961753615	39.6140343050061	38.7550258280722	46.0918098789291	43.7638808720249	40.2430733426217	45.6602351397266	38.2662045647469	35.2922011021953	39.1800976635534	42.6443963242408	46.9577575677262	37.6726310285267	30.0532598966735	42.3755962761435	34.6751093854854	41.6244410285882	4.11001759650574	7.54816828914007	6.01281374602054	5.08948415919021	7.77124002910607	6.55668244465469	4.93160506975651	7.10335763509618	4.9927659277535	4.41932090783853	3.24584467122561	4.87353182673545	7.40575544847906	5.01979630790257	5.02105271268394	7.97106204671532	3.68441425300156	4.77183683062693	0.011356085997467	11.9934022495657	33.9154119545456	33.1744437305694	41.7923882599373	4.86135727777946	6.12146385083835	1.4331593351068
39.5128092258255	47.271152531627	39.4567282772556	38.8144918202098	45.9657060229761	43.7717680406839	40.2990288133342	45.5875110886138	38.1757403407528	35.4241517970939	39.1800976635534	42.6405450495366	46.7834264808368	37.618978637928	30.0068954352744	42.5164341212387	34.574969415349	41.6244410285882	4.09888103953072	7.50532655564429	5.87116699451933	5.14150424055067	7.78814092606964	6.50425173851915	4.80318948200604	6.97536588103726	5.03706585744717	4.59776324091613	3.24584467122561	4.82028462872958	7.46058922594413	4.9089411790858	5.14744745288282	7.93591272353134	3.67288672165283	4.77183683062693	0.011356085997467	11.8790927793857	33.9255408273391	33.2360685335755	43.3801908302487	5.85418116680478	4.63785318270578	1.41319623358963
39.5128092258255	47.2997405369237	39.3797324835262	38.7608294994273	46.0356377907365	43.7592011862996	40.3348593271376	45.5887780093038	38.1973243220863	35.4814856190808	39.1271863463421	42.6280427738819	46.8996464225099	37.4534181077816	30.0826875349659	42.5087280633851	34.5574539222224	41.5666480662152	4.09888103953072	7.42655748765373	6.06568893040618	5.14634125243045	7.70859978798911	6.49795731223313	4.7079014946318	7.01135682166905	4.89394941132832	4.46536347378007	3.27779454255814	4.84254302702722	7.46329928407209	4.83386887636258	5.27647866431641	7.86117174000592	3.68344864448203	4.73171957150917	0.011356085997467	11.8790927793857	33.9255408273391	33.2360685335755	38.7810003877841	5.21542569944141	5.56639568588067	1.26369179013462
39.4648122094341	47.2417578797316	39.2012201606727	38.6367654514242	46.0458621521035	43.821472310702	40.3348593271376	45.609819062922	38.0474144063276	35.4476630239628	39.1750228355479	42.4511328574861	46.9135199551015	37.4043095699779	29.9635292704477	42.5447774968275	34.4767686972571	41.2830936320282	4.12348971174299	7.49540836139641	5.82743330390017	5.33578579385157	7.53177608994101	6.5538861504151	4.7079014946318	7.24467849706812	4.80441608328826	4.2553763966783	3.34955755573857	4.7681934609609	7.37881426410952	4.86847137738928	5.41251500894613	7.93132552984609	3.67973941363877	4.7120735097623	0.011356085997467	11.792410954459	33.8673581710362	33.1614310281074	39.0679300805771	5.19208801019649	4.78097392449354	1.21784831039806
39.4648122094341	47.1531257878503	39.2339915356418	38.5009815400357	45.9649910099114	43.8712873640633	40.2270185175974	45.6700677402737	38.1699367599486	35.4205549503449	39.1234213549671	42.2948561424945	47.0320492595508	37.3914893197905	29.8267325250937	42.490715558452	34.4378308820831	41.1973761066543	4.12348971174299	7.61151014188245	5.805463427849	5.29090844784327	7.45868005695243	6.5475538631838	4.69615226207705	7.17593111147208	4.83588760807164	4.22843592792154	3.39099625161465	4.76898112408372	7.2477878219213	4.93933742499897	5.47982655757683	7.96654047959197	3.56212796319751	4.6784135638437	0.011356085997467	11.7229887942254	33.9827007567765	33.1614310281074	38.8244975822426	5.90431785110353	4.98718036474765	1.77014228859147
39.6389232704362	47.0929442567745	39.3080992020465	38.5103694397287	45.9082439089141	43.769276457863	40.1312396950446	45.6716686054581	38.0831143347008	35.4371772525766	39.2400531768834	42.207591052347	47.0582783433578	37.312432869921	29.6810208770704	42.490715558452	34.5596365624046	41.1973761066543	4.06383118471343	7.64284585125168	5.80296088998913	5.32986887942518	7.31926828014418	6.57562448068758	4.72909894066016	6.97828088653936	4.79373320507393	4.29379941012152	3.40166409124076	5.07089756047643	7.11479400899165	4.78915470210399	5.44732751350521	7.96654047959197	3.59276865647712	4.6784135638437	0.011356085997467	11.7229887942254	33.9827007567765	33.1614310281074	39.9613948170105	5.38443711218339	3.79026464750391	1.18791510118723
39.6198731359939	47.1311136768861	39.2304709657188	38.5594201596712	45.8740986841973	43.6893225720059	40.1260951474355	45.7014041708193	38.0831143347008	35.5140572159193	39.1721197599382	42.0902793953623	47.0903736035936	37.3701655895506	29.7610646950227	42.5148453844582	34.5302839285419	41.1462277432404	4.02450519714517	7.59571097534484	5.7108258980698	5.24128121830815	7.24949348399078	6.51829100163454	4.63275822591999	6.97857560756654	4.79373320507393	4.29285451646425	3.37281291094879	5.03493960656056	6.96731460797731	4.84781344985246	5.50217643496448	7.97834317500163	3.46875229117328	4.53896757667957	0.011356085997467	11.7509952157327	33.9088730223177	33.2554679059888	39.6466613667279	5.14370551014217	3.88421768703726	1.05275462612808
39.6198731359939	47.0021326536177	39.2478264483229	38.7427509682719	45.6679625362627	43.7551087688589	40.0699491064597	45.7014041708193	38.1838252990022	35.4368971392461	39.0926425594887	42.0902793953623	46.9800163686922	37.3833264229523	29.8514294434459	42.6071113428797	34.5302839285419	41.0829868792354	4.02450519714517	7.77549747031828	5.77702711488918	5.33164337804481	7.25949962826172	6.47551564796131	4.65772150943552	6.97857560756654	4.65173118992944	4.35661910512664	3.33571931454035	5.03493960656056	6.91920495996518	4.81331427558195	5.46946113449906	7.87683811004085	3.46875229117328	4.54028736375787	0.011356085997467	11.9277906490621	33.9446158500705	33.3025075544696	40.5034531093036	5.43038679220043	5.25744046033702	1.18784384499456
39.7721827047352	46.9870930187041	39.3406571686592	38.6735038757223	45.78317488387	43.7410251000943	40.2434313725889	45.5517480653646	38.2113391569661	35.2685449391132	38.9818370155352	42.0869235280792	46.9800163686922	37.3129061545793	29.8158603705199	42.5988990677632	34.3636997729742	41.0412797569086	3.92598749251402	7.94640827770947	5.93911517254886	5.45905166765057	7.38355585720902	6.41427884289936	4.75367360474707	6.89072221114089	4.64252107475739	4.37770444572381	3.42202475051046	5.03643074296925	6.91920495996518	4.78667813437812	5.42634284408686	7.82404877061112	3.44879790070059	4.61289617908797	0.011356085997467	11.912513660344	33.9047363860328	33.298034943602	38.3869905675133	5.76167204208667	4.17208719321363	1.38882295989845
39.6632892343687	46.9870930187041	39.4333602690365	38.8115939517216	45.6953955631793	43.747259039438	40.2421290431213	45.5517480653646	38.176000838674	35.34247774864	38.8070214311691	41.8882982067472	46.8586897381741	37.3398837113574	29.7794231874393	42.4624325969382	34.3636997729742	41.1835797690808	3.91705208120851	7.94640827770947	5.82655902036193	5.42581466016631	7.5824067487964	6.3783891382344	4.84525701858628	6.89072221114089	4.47124930173781	4.4411052787164	3.31537098299835	4.93612127733398	6.97379698693887	4.69985956707698	5.59391737072273	7.8437874371477	3.44879790070059	4.73792748809886	0.011356085997467	11.912513660344	33.9047363860328	33.298034943602	40.515116799297	5.52395698287877	3.58137811126379	1.13381256018173
39.6632892343687	46.9870930187041	39.4453483793318	38.9075317429715	45.6509259926674	43.8360673929111	40.2890160928126	45.6000125916015	38.0832171330581	35.3400650604401	38.8719637339029	41.8659178963894	46.8586897381741	37.4485260214096	29.8208218281724	42.6042311022417	34.3636997729742	41.261908317191	3.91705208120851	7.94640827770947	5.85102592803549	5.52537034439771	7.41628480806133	6.40689117255061	4.91264089988473	6.96608789240879	4.54623303464103	4.41937528745644	3.36280752871952	4.79445101419124	6.97379698693887	4.79301889366122	5.65439884818509	7.70254203141899	3.44879790070059	4.6876700722766	0.011356085997467	11.8642895236841	33.7732526154623	33.2489079835179	40.7705147764555	5.71625311168819	5.34279340796226	1.70118334628029
39.688771496961	46.9870930187041	39.5363444820741	39.0286224821301	45.8216051211159	43.8916571883466	40.1528431580538	45.7264733038064	38.0832171330581	35.3042359912606	38.8173185104994	41.8909833295659	46.7916668986743	37.6103358736255	29.7251195080786	42.6175665896087	34.3969268439861	41.2707354174053	3.75657861205045	7.94640827770947	5.94335308503319	5.771080914404	7.32221368692006	6.33533920689415	4.93284357836167	7.00357306822162	4.54623303464103	4.3170947569172	3.33529335439547	4.84318987468505	7.06346371977258	4.76890431525337	5.59058959726651	7.73038658698312	3.49937888264137	4.81090442102568	0.011356085997467	11.7002499820553	33.7944880212961	33.3654151889141	39.2140495594503	6.27907120711337	4.96110620930026	2.01912816048033
39.6777531801818	46.8225103690216	39.4443738219262	39.0688594197395	45.8039054935977	43.8982614796497	40.2413943996052	45.8309901585442	37.932706798047	35.2776589915957	38.8091992799134	41.8071777252511	46.9647541574783	37.5151665204821	29.8285010001207	42.6175665896087	34.3534591143163	41.4131245380935	3.76895244389469	7.87922302710982	5.84985089776537	6.01216727216812	7.32279913639831	6.33999037289716	4.8372324757982	7.05484329687811	4.56696822095445	4.3107205616282	3.37700792652331	4.75203773840309	7.07124287540278	4.84201714939875	5.50058001428819	7.73038658698312	3.50459739439152	4.78633775059884	0.011356085997467	11.7210765508054	33.8001926683822	33.4762522930649	39.8468933018135	5.59342898017714	4.23401633578293	1.38307275671896
39.6717145099651	46.8225103690216	39.4963797386609	38.9718062126774	45.8039054935977	43.8982614796497	40.2133175454925	45.6558384469516	37.932706798047	35.3096145690419	38.8684448451859	41.8118034304299	46.9647541574783	37.5743020556208	29.7025612149649	42.5175176708512	34.3796426489834	41.4131245380935	3.82592253317754	7.87922302710982	5.87095945501417	6.10435040871494	7.32279913639831	6.33999037289716	4.84930348887948	7.19150868766131	4.56696822095445	4.29527364834015	3.40179430240719	4.82994690538921	7.07124287540278	4.93218517268206	5.47168965546592	7.66376664383278	3.40071736779958	4.78633775059884	0.011356085997467	11.7948104699682	33.8001926683822	33.4762522930649	38.7732257635755	5.04827246428097	3.7145649900276	1.998890739317
39.7519450417263	46.8225103690216	39.4421120227213	38.8495638946708	45.7338426212861	44.07357501948	40.1070245792274	45.6431552497839	37.6880765103185	35.2455105014968	38.8684448451859	41.8118034304299	46.8308615534559	37.5867280577418	29.6641236761064	42.6525067875125	34.2751229186573	41.4188265727743	3.99316992480734	7.87922302710982	5.71469257961981	6.13640603737446	7.48527639469812	6.33018387300407	4.76097241394825	7.00401434612391	4.5981765907252	4.10093421929157	3.40179430240719	4.82994690538921	7.14347184215376	4.99796795482401	5.43666551638688	7.68753240740939	3.45244108486359	4.89019523397335	0.011356085997467	11.7585882617632	33.7340095353791	33.4551976704361	39.9988225435011	4.77844230678026	4.33456626709098	2.1059771316767
39.6945297414675	46.7973797489364	39.5381399810994	39.0824216356236	45.8792764900454	43.9154559231736	40.0158125564904	45.7687730248397	37.6880765103185	35.332912085957	38.8684448451859	41.6383878186436	46.8792275511859	37.6878739340866	29.6668275950356	42.6060402826504	34.2751229186573	41.4546587735953	4.0577334948811	7.81327355463885	5.74650936500101	6.09144403352335	7.27792636944161	6.37544210022486	4.57686243443884	7.07642722949871	4.5981765907252	4.15728009114215	3.40179430240719	4.82220659257151	7.26576738018312	4.9443007961042	5.5843195422949	7.74109219487195	3.45244108486359	4.86391739208073	0.011356085997467	11.7549308276818	33.6622311893995	33.5330567416588	40.2167968729745	5.21276227045613	5.32738919900335	0.88473846854897
39.7155060229874	46.845411172668	39.5381399810994	38.9839121723687	45.8760894190307	43.9674489034137	40.0279589738099	45.7778265341859	37.6880765103185	35.4172231008144	38.8914076734113	41.6383878186436	46.8785360022187	37.6924736282997	29.6336585679424	42.650763249083	34.2751229186573	41.4473786875919	4.12997033604097	7.76182163789745	5.74650936500101	6.21153092768211	7.18280169950009	6.32428401540565	4.56764669194843	7.13145862952455	4.5981765907252	4.0728089762536	3.42257454127549	4.82220659257151	7.2026901677896	4.76681815275701	5.65353619539723	7.51892197716861	3.45244108486359	4.81333956820345	0.011356085997467	11.6577805901087	33.8177795523342	33.5996602498177	40.3677101251898	5.49178694589687	4.71074254242713	1.55934550879649
39.7155060229874	46.733508577225	39.4799210983131	39.0371129233545	46.1340555845154	43.9601958757172	40.0300487944962	45.7989620686016	37.6006796451485	35.4303891401651	38.8567379194176	41.6383878186436	46.9582647387305	37.6603714896662	29.7317009791148	42.3972719806223	34.2751229186573	41.6311491372847	4.12997033604097	7.865593154766	5.67120607324492	6.34343008113887	7.11797489529759	6.27901863891323	4.44262947794769	7.08610534718699	4.80624030334697	3.9752243234884	3.41711431589924	4.82220659257151	7.1402756913465	4.80673314623024	5.72983944668895	7.65866026588904	3.45244108486359	4.76420947794828	0.011356085997467	11.6797985043345	33.6923158414739	33.5423955809295	39.7158431863002	5.10512241848768	5.73464938542342	1.66046602868061
39.8062952032676	46.733508577225	39.3911083985314	38.9858348662165	46.0876915091089	43.8403413086665	40.0300487944962	45.8161456914101	37.6181723435611	35.4955729497507	38.6698783674021	41.7354908639643	46.9830139107093	37.6758862469151	29.6791750007511	42.6180200613316	34.4444886747266	41.7133422729831	4.15774572155897	7.865593154766	5.7002202752007	6.36460225170441	7.26440886453209	6.3310308612877	4.44262947794769	7.16949867512523	4.77586869658649	4.20676133372717	3.47675319805727	4.81747694519821	7.17846228603755	4.79917036410645	5.44554631262852	7.73861596481234	3.44169225829608	4.89039282005578	0.011356085997467	11.5827834240735	33.8082331086887	33.5987633220837	39.2338738076053	5.25011091685397	5.1045648819411	1.62652280895914
39.8440056299343	46.7345901689336	39.4033341815204	39.0473484140686	45.968608511574	43.8522191171247	39.8758483522635	45.9378343518855	37.6181723435611	35.4955729497507	38.6698783674021	41.7354908639643	47.0481762080084	37.6758862469151	29.6740391915661	42.6507893301154	34.5590068598416	41.8519003824781	4.0963381223282	7.95980512564011	5.7258280098019	6.46035259473033	7.23376828849532	6.3511492505612	4.48200419928959	7.31525138304398	4.77586869658649	4.20676133372717	3.47675319805727	4.81747694519821	7.22844253920156	4.79917036410645	5.4971386560515	7.77513845252049	3.42748075769753	4.8217940031654	0.011356085997467	11.5580454212365	33.7338048016786	33.5362119995269	40.9566738017194	6.18286620787775	4.81631197061848	1.20422094553748
39.7734796911999	46.7012790554401	39.4033341815204	39.0896089176114	45.968608511574	44.1355549609296	39.7545374715673	45.6961026490919	37.4577229976914	35.4955729497507	38.7682699111013	41.7856816442469	47.0481762080084	37.7249590144952	29.582375614828	42.7643820246385	34.6603374946822	41.8077615264629	4.00340078967977	7.87292549336637	5.7258280098019	6.44454792631413	7.23376828849532	6.49340261916364	4.50885138461885	7.31300435972241	4.65306759967232	4.20676133372717	3.42925064120518	4.80048446244225	7.22844253920156	4.66405278144577	5.59239347398852	7.60564129164798	3.51377683136317	4.75427943721339	0.011356085997467	11.5580454212365	33.7338048016786	33.5362119995269	39.0336392070833	5.16870220239503	4.68063261293681	1.71265860254978
39.8015629680587	46.7155236636471	39.2935250621782	39.1300536469891	45.6933917679175	44.0221423448983	39.67828622232	45.5718525370348	37.355769071217	35.4373013512785	38.7682699111013	41.5866551210903	47.0103665881724	37.7526330961468	29.5170378891805	42.6497097556534	34.7161278033823	41.5990401185544	3.85259227103652	7.78298276445341	5.68306767253378	6.38899189264671	7.34212580663929	6.41342926407554	4.70414529630034	7.47106497035971	4.5701161754166	4.29041860033966	3.42925064120518	4.79009984357945	7.08430229505982	4.53061762486553	5.5973077608189	7.55692227257777	3.58101194990864	4.7835956384939	0.011356085997467	11.4531842878265	33.7105624830328	33.5286577989089	41.2701353073132	5.5950562459819	4.35911161153498	2.35658049646658
39.6225495269514	46.7857758325503	39.1054406104852	39.076859649907	45.7213947835897	44.1275425511478	39.7587987890034	45.5666109835174	37.3179026722695	35.3769369944007	38.7414704782309	41.6892846196276	46.929100456919	37.6275138963499	29.4956567069346	42.6170425281524	34.6652615376542	41.6150047723976	3.81920509454665	7.96089435257968	5.54573581490164	6.39521434714405	7.2339370798922	6.33362731066745	4.85462026572272	7.51258886431884	4.66499552483467	4.27136687622677	3.58858885055503	4.93436732218356	7.1113763909937	4.66836763254423	5.57838885961671	7.57075033765168	3.47557741335183	4.80289021468811	0.011356085997467	11.4531842878265	33.7105624830328	33.5286577989089	40.2032670800814	5.12612424804206	4.38136352941598	1.90360834496783
39.507457264724	46.7332984234078	39.144544534851	39.1017093901101	45.7239102905251	44.1533368523806	39.8766453533464	45.51628513198	37.3179026722695	35.3022797364611	38.7414704782309	41.6892846196276	46.8349129240022	37.6208542623079	29.4956567069346	42.3786995038553	34.6670014874113	41.5403247053513	3.89224820017883	7.96895667922965	5.50192071956137	6.38223481511468	7.24034862058004	6.19328259722846	5.02839225222462	7.72299562324523	4.66499552483467	4.4055321923666	3.58858885055503	4.93436732218356	7.37756633784684	4.63754331431207	5.57838885961671	7.48993581517108	3.44120014114262	4.80988095641228	0.011356085997467	11.5475386240867	33.7300422770927	33.5286577989089	38.9221829734139	6.17524004454498	5.15188276413466	1.39276335210957
39.5338738602987	46.7332984234078	39.0877630998824	39.1505180151315	45.5899450983325	44.2531841259405	39.8801050314068	45.510649745107	37.2186172596812	35.4235102622863	38.8527020759146	41.7254340771902	46.8396703404554	37.7592174204091	29.5631750870492	42.2912121022775	34.6670014874113	41.5281907752819	3.73806003309228	7.96895667922965	5.45304201574265	6.42624827862118	7.19200717504777	6.1518428688496	4.92137453588019	7.76706979406921	4.66258565203184	4.42283380910268	3.52499082731626	4.87738524452658	7.44255478960859	4.5310632856338	5.59356332751145	7.49999690479579	3.44120014114262	4.82512150981838	0.011356085997467	11.5475386240867	33.7300422770927	33.5286577989089	40.4319035033796	5.24469883355975	4.48854642084645	1.47075823788631
39.5338738602987	46.7332984234078	39.1235169107983	39.0657772861037	45.6065807310316	44.2706777105532	39.8627537856056	45.6385219664628	37.2186172596812	35.5725661168227	39.0006702378367	41.7254340771902	46.8058873073968	37.7976300917942	29.5524531363788	42.3092982833053	34.5797582530219	41.5424258677568	3.73806003309228	7.96895667922965	5.58561219123489	6.29199154147606	7.23346440351992	6.18278842540353	4.85054860990242	7.89143038150517	4.66258565203184	4.29702611877911	3.47109566045045	4.87738524452658	7.59733357763507	4.39199961176381	5.57938146159011	7.4485290005208	3.45393805010203	4.92910158120028	0.011356085997467	11.6654427313331	33.9773881220426	33.4482772994517	40.0789786142283	5.62317015145896	3.53274396814874	1.49680438370229
39.5711478502773	46.7254195699276	39.0081349896589	39.0444355239675	45.655859706859	44.380733314173	39.7342146823841	45.5287943450546	37.2295283380113	35.4782196934085	39.0006702378367	41.7254340771902	46.8840411844331	37.7792554653545	29.6337599074099	42.5043354132986	34.4257749196485	41.5525586571553	3.83527567487519	7.99522968921502	5.68515944371302	6.13156042093232	7.32486624754096	6.25383528558902	4.81936594734499	7.71754735866464	4.61181991629127	4.35864781087676	3.47109566045045	4.87738524452658	7.5387417802192	4.31059162768937	5.63066033677317	7.4342311629066	3.46037574819168	4.98153645193835	0.011356085997467	11.8212318976818	34.0523269630576	33.3909718321509	38.117031661018	5.65105345364772	6.84127202296571	1.55813747963232
39.4905800560506	46.665764794602	39.1561717364069	39.0428726891574	45.7082173911566	44.4155893523398	39.7342146823841	45.3999575287705	37.1233736282846	35.5217569165013	39.0673730200165	41.6794721247719	46.8329652599296	37.6882745176807	29.6980002271308	42.3689826401512	34.2674134755501	41.5525586571553	3.94976273727763	7.84121216644721	5.66880480180871	6.15645066156653	7.26147309825452	6.25959383669988	4.81936594734499	7.57732987995586	4.74983694923885	4.31459574858331	3.39064036364977	4.88229694253849	7.43621561601437	4.45674253935021	5.42057703951618	7.49307309200846	3.3418909490347	4.98153645193835	0.011356085997467	11.8315550824092	34.0523269630576	33.3909718321509	39.0820525787328	5.35522791373171	4.81600478005994	1.08699436769812
39.6272357777975	46.665764794602	39.1777439914689	38.9863079195491	45.6600951953911	44.4516083105901	39.6264930182052	45.3856549085291	37.1969260357669	35.5209135272191	39.0673730200165	41.6794721247719	47.0331777609516	37.8110496823139	29.7289497335941	42.2554852402917	34.1823055729086	41.5525586571553	4.02848236725073	7.84121216644721	5.55358528448557	6.19329726680741	7.21694837055762	6.39574325060231	4.72825959537925	7.51143509883806	4.72958398339476	4.28810370740238	3.39064036364977	4.88229694253849	7.36859392637338	4.41626218485837	5.37071541382535	7.51261828919796	3.52605546783561	4.98153645193835	0.011356085997467	11.870384795804	33.9710707425186	33.4100442991364	40.4908008352531	5.57452831611817	3.6422173862822	1.30532645136427
39.6279592415602	46.665764794602	39.2886209741335	38.9863079195491	45.7834541417818	44.5674700388437	39.4836327124782	45.4613134593124	37.2173856242627	35.7280767964548	39.2884672884557	41.6424814821541	47.1202161630145	37.8110496823139	29.676790559551	42.271515130659	34.1626978134892	41.4392442998656	4.06977013931487	7.84121216644721	5.52603849563228	6.19329726680741	7.07477343812204	6.34707374950536	4.52952371634361	7.44254495831604	4.70105725734204	4.32434842716664	3.41710908091708	4.92492344841041	7.2893328160994	4.41626218485837	5.28646404732973	7.72761850912004	3.40098048308646	4.97881617855432	0.011356085997467	11.9194162306181	33.9754840544792	33.5684243234137	39.8975547553751	5.64414190588621	7.38715659922396	1.42289426981992
39.6186037972102	46.6916215629744	39.5317907028323	38.7987943451999	45.6430140600439	44.5821003440651	39.475978197595	45.4613134593124	37.2173856242627	35.7280334032928	39.0818103594594	41.32611910039	47.1196439209063	37.7080318989159	29.5501354628048	42.2831759097764	34.198975458742	41.3544442131746	4.08065736557062	7.91653870004887	5.50006847221867	6.06998125475877	7.06108600412793	6.25469976447071	4.50337930553567	7.44254495831604	4.70105725734204	4.12244228251772	3.41097111696375	4.9432192975868	7.33365252666032	4.35149883507537	5.14725543742383	7.66692799215049	3.45477394498405	5.01227334072242	0.011356085997467	12.005163696894	34.1308193882826	33.5684243234137	38.8601962359004	5.31420451555526	4.75506043148982	1.47251332450429
39.6325400201731	46.6916215629744	39.5998498991932	38.742392163175	45.5961416251117	44.5821003440651	39.6535912093217	45.4251285055685	37.3690095231182	35.7280334032928	38.9419918297931	41.1043192838791	47.080458095489	37.7172639194401	29.5501354628048	42.3517735459519	34.2129673659857	41.3544442131746	4.02572960739959	7.91653870004887	5.51462246717085	6.06338104252207	7.07658478581773	6.25469976447071	4.50527488156798	7.37737094743251	4.72668884923377	4.12244228251772	3.19203229748994	4.9767325664253	7.38328528517882	4.31421353924526	5.14725543742383	7.39722611172814	3.38897461471861	5.01227334072242	0.011254082436214	11.9483070828381	34.0091923698392	33.5706604310088	41.0612044110593	5.55279358082053	6.88531988491253	1.79762314901756
39.7683049157618	46.7176814773885	39.5998498991932	38.6548911095947	45.581564573855	44.7034580109718	39.6535912093217	45.2599566575138	37.4557113108699	35.5989509714025	39.0349380865699	41.3993061697941	47.1223140094705	37.6065401888484	29.6264060408982	42.2376062231101	34.2372355190062	41.3544442131746	4.02493197431052	7.84277596826202	5.51462246717085	6.09128779217825	6.96532494061831	6.10151189319312	4.50527488156798	7.42474549983067	4.66541098155333	4.28065275046466	3.26666731823021	5.02239531952855	7.39553940479576	4.3394101317546	5.18361965627536	7.3432712670105	3.19266336565097	5.01227334072242	0.011254082436214	11.9483070828381	34.0091923698392	33.5706604310088	42.2773109336347	5.51457298086302	4.13968287060626	1.78834793824249
39.7683049157618	46.6261969932235	39.6266811467446	38.5842512386919	45.5351353715416	44.637659187562	39.720839358158	45.2175645346566	37.4285972310077	35.5989509714025	39.2180473387677	41.3993061697941	47.311102773204	37.5147717926271	29.5518628423772	42.2376062231101	34.0577180917938	41.3362056240033	4.02493197431052	7.90422820585058	5.55973727781141	5.93306326989786	6.92036736513767	6.07361631352476	4.51836364679735	7.25686166904326	4.5859174058365	4.28065275046466	3.32732863283954	5.02239531952855	7.42577215614948	4.25981042944967	5.16882138214633	7.3432712670105	3.17573252095554	4.93528460478089	0.011254082436214	11.9483070828381	34.0091923698392	33.5706604310088	40.2600363181176	6.32107482329545	4.74765181890662	1.89227544558363
39.8479551709451	46.7268662539954	39.5601608135829	38.7293678550285	45.5082194272815	44.6665356865767	39.8300874806937	45.3212503163106	37.3973197913108	35.5968212807633	39.1419674521909	41.2931491045471	47.4118842669548	37.5452441919758	29.4423757034624	42.2376062231101	34.1099389176	41.4228818724005	3.88974608926314	7.76007429835196	5.38931629680319	5.85969271035013	6.8666574397884	6.18306091828554	4.43125531030044	7.33464847044111	4.53295040231496	4.12233403432938	3.25708299626596	5.18254442956458	7.6436225057182	4.34244947662569	5.30697701785444	7.3432712670105	3.08378560002257	4.95798179223426	0.011254082436214	11.9483070828381	34.0091923698392	33.5706604310088	39.187474698583	5.09852249298899	6.48798603759741	1.30544989054399
39.8479551709451	46.6500262628626	39.4530313830362	38.7293678550285	45.4989395352083	44.6665356865767	39.8300874806937	45.2538116523992	37.4749914988666	35.5968212807633	39.2119601405642	41.2893645397841	47.3647349057691	37.3926056120898	29.5921688280382	42.2541962008357	34.1099389176	41.4228818724005	3.88974608926314	7.96033190908674	5.43857212403322	5.85969271035013	6.98493445779313	6.18306091828554	4.43125531030044	7.32320020016759	4.71564234327297	4.12233403432938	3.30743520344336	5.23990720545407	7.6635042048434	4.4027325309026	5.38681542433083	7.19374286815953	3.08378560002257	4.95798179223426	0.011254082436214	11.9909176504117	34.0863932256701	33.5706604310088	41.1422335809975	5.3043387416018	5.80323352897138	1.20204929563369
39.765222520675	46.536583436229	39.4154490413501	38.7293678550285	45.5233477959094	44.4591000221423	39.9064995525159	45.234762846312	37.3869617648763	35.4362257431278	38.9960334738266	41.3329204930825	47.4103591155744	37.3830261869935	29.5134319191293	42.4483631914181	34.2034812917061	41.5108379055999	3.77596463830875	7.92172835753529	5.46979518737545	5.85969271035013	6.98140536456686	6.05597162693993	4.25944954195893	7.43165457095939	4.71621070096212	4.09779590236418	3.38266113531877	5.23020524032432	7.57706411584511	4.44339983705172	5.34676342798587	7.17376987165217	3.21931509084929	5.07939543478324	0.0109441933014792	11.8923906148375	34.0680828035215	33.6128944297273	41.7411333886573	5.37289508394983	5.02599623858825	1.39591719622367
39.8276133877592	46.536583436229	39.5604806563367	38.836295822785	45.6030336724007	44.4591000221423	39.7366244409285	45.24495208792	37.4611277465163	35.4362257431278	39.1457003404993	41.3449794454158	47.5492761872239	37.4736638349112	29.6255380321923	42.501084597851	34.2191971906796	41.5432885724827	3.68791298611157	7.92172835753529	5.295367426893	5.8982293783253	7.02463997040134	6.05597162693993	4.20838274962185	7.5436323333665	4.56082269887156	4.09779590236418	3.50324203915872	5.22411650319909	7.36260012111253	4.36663460401699	5.36700500014947	7.19376690818772	3.18612924371933	4.80696894199155	0.0109441933014792	11.8465437864999	33.837254437191	33.5866858805512	41.4369161207756	4.86012150918112	3.96917506648436	1.494508582386
39.7001934612918	46.5489735338255	39.3293569228676	38.836295822785	45.6030336724007	44.4749669975274	39.6763959369071	45.1989834209986	37.4611277465163	35.3436528686458	39.1938239497184	41.2564494475789	47.6539460437129	37.334189594	29.4156384673237	42.4186323767907	34.1850064236585	41.2951320459099	3.69125124589655	7.85851063857046	5.41740981809601	5.8982293783253	7.02463997040134	6.03409394686262	4.3953854539802	7.37947513384152	4.56082269887156	4.00270044121681	3.52199888349786	5.08619685702108	7.33798108980514	4.40391710682129	5.26001944120789	7.10850067888007	3.10616250862063	4.69757272405077	0.0109441933014792	11.8650988285326	33.8134888274756	33.6708907072432	40.6983472256774	5.01629677473819	5.75469490784637	1.36072901364889
39.7480508800578	46.6974001097501	39.3241795764819	38.7396498336781	45.5554667065444	44.4749669975274	39.7912254067541	45.1663273014726	37.3172711367425	35.3468767713572	39.3116319457391	41.2524219900451	47.6601995746724	37.3278146485455	29.3665516870421	42.4945803266946	34.1850064236585	41.2404336677691	3.64951520494256	7.90706691952095	5.26946728125248	5.9004978052852	6.97056620600846	6.03409394686262	4.49612946132411	7.59904594633608	4.504355738007	3.84487136282295	3.49509347866258	5.03297830436458	7.39913901919099	4.39210075043867	5.19616261617319	7.17559018781218	3.10616250862063	4.77281372904879	0.0109441933014792	11.8642362184671	33.6058739957381	33.6932964052979	38.2808103646294	5.48370938234739	5.15148693204528	1.1189387952382
39.7866048548966	46.7702234964641	39.3241795764819	38.8840281704433	45.6167034414511	44.4749669975274	39.946674480897	45.125007281732	37.3420376023439	35.1113089928417	39.3060792065496	41.2524219900451	47.8011186855176	37.3347449304728	29.3116351470337	42.4945803266946	34.1639209150924	41.325061260661	3.71775927598317	7.90370140692899	5.26946728125248	5.95200636771364	6.86679029163017	6.03409394686262	4.68310074564707	7.5811390270511	4.62102810060739	3.78027763567239	3.3339055829062	5.03297830436458	7.30037353475753	4.31145418569829	5.28503889886239	7.17559018781218	3.23985361171584	4.68529426163528	0.0109441933014792	11.8667264766111	33.5650781540578	33.7325954698232	40.2329832696347	4.9061036841057	4.44829032292977	2.08588814596499
39.8627854185049	46.7702234964641	39.3241795764819	38.735783472676	45.7726722792381	44.4257772107481	39.9146864643167	45.018574389028	37.3760635121641	35.1427067994447	39.4196210447342	41.3064297239573	47.6344702264825	37.4405303505161	29.3241697710811	42.3992509885374	34.2829556856335	41.3220578764125	3.7292813084343	7.90370140692899	5.26946728125248	6.13119218579979	6.73210400788001	6.037124056375	4.67435667786251	7.38031118536718	4.55486023048782	3.7108806521315	3.29164037435049	4.92442800979404	7.47647133464658	4.34027172272934	5.22564043629155	7.06112577501132	3.21273179015147	4.6267487419407	0.0109441933014792	11.9743659755257	33.4581598250881	33.6951745456936	40.6764620210646	5.7763465337784	5.57740787883718	1.70010261023951
39.6414496229983	46.7166375930562	39.2425603788627	38.735783472676	45.7940003601255	44.3724565618016	39.9043266143972	44.875299372613	37.4950800990863	35.1629347540421	39.3167540913949	41.3064297239573	47.6291623428519	37.5079355223047	29.3726799204047	42.4757275330081	34.2488240212137	41.3192465197251	3.61310400913587	7.77956889145579	5.40511976933376	6.13119218579979	6.82798442808829	6.22989884114092	4.58076911126977	7.18878449978013	4.76522172851487	3.93257094775082	3.3005054275241	4.92442800979404	7.58754831014938	4.42640609246257	4.99522370520563	6.89676001038225	3.24472619927888	4.46806931203672	0.0109441933014792	11.9743659755257	33.4581598250881	33.6951745456936	39.9440213353758	5.22440745960365	5.09333955468073	1.58513098707148
39.4403334290842	46.7627741042797	39.1941729761265	38.6965019069143	45.4569381379276	44.2173591577042	39.8191217639873	44.7979458859768	37.4641274111851	35.2768187826368	39.3750326700304	41.3064297239573	47.7298492581784	37.7181897840541	29.396968576064	42.3572011874569	34.2583420733196	41.382502454004	3.73093444612937	7.75666937175567	5.40584657683296	6.10954017987907	6.88996396242038	6.1925608546566	4.66821634966764	7.16197730948851	4.50355594713437	3.9604563447941	3.18951145254716	4.92442800979404	7.52605804693274	4.22004373468863	5.11795394984895	6.93673155358922	3.12680374059309	4.33829138799039	0.0109441933014792	12.0861424093581	33.4475025532013	33.8238976641109	39.9559891271457	5.58372247142952	4.8858047243685	1.61781659084173
39.308368175726	46.7578980529955	39.2443085534234	38.721057203902	45.6128176269841	44.2875768563014	39.824198269119	44.7923385040959	37.4641274111851	35.2768187826368	39.5295662531963	41.3064297239573	47.7546118814056	37.8517437390437	29.3621580880128	42.2471470131213	34.1500259907842	41.3175361647415	3.55465832656509	7.67686705389035	5.46760588270758	6.27538473586339	6.73272212689041	6.46098237839633	4.7143807865348	7.20333847763133	4.50355594713437	3.9604563447941	3.2558567141509	4.92442800979404	7.74133270820895	4.18105306288684	5.21589147365178	6.86119098037838	3.13735900838481	4.2836416329826	0.0109441933014792	12.0861424093581	33.3917505891426	33.8572432306604	40.6406404232683	4.78385135699129	5.35091596290747	2.49657882660661
39.3389798838365	46.713838803737	39.1486014533256	38.8080943462571	45.637456299391	44.2077864931585	40.1216968156074	44.8416147403308	37.3617009875904	35.0887070907073	39.4435961851898	41.1848249722869	47.7546118814056	37.8378090383266	29.3245629741532	42.2471470131213	34.0178508304895	41.3382238078718	3.61971146020236	7.65450945475479	5.45282737158461	6.12398732123316	6.70527763771238	6.43771778546795	4.7435792533981	7.2178736181646	4.51642464144463	4.02404244871385	3.36663174042038	4.83182926990283	7.74133270820895	4.22188783233205	5.12541265124908	6.86119098037838	3.128199322095	4.25457427078484	0.0109441933014792	12.206004394597	33.3826441572008	33.8468936819703	40.1120546234997	5.03558490906745	5.75112314814125	1.20530820619891
39.3587180509689	46.5526646879196	39.2232826928213	38.6287317146651	45.705001308031	44.2118880353075	40.0281312984608	44.7933795338614	37.2838076704265	35.20675499135	39.2666801317019	41.0878823597019	47.8699733569003	37.7979410175076	29.5096039090615	42.0551188684371	33.8788433966995	41.5014378350836	3.62614755788765	7.64825388450976	5.50452325918826	6.24381871305673	6.70459930338238	6.51823412473442	4.77930680303217	7.20636133009089	4.51026988079904	4.11828880176925	3.40123633535195	4.83794903354808	7.61335030690962	4.31587219738334	4.9841643083506	6.76077542661191	3.23393363812473	4.35355630760285	0.0109441933014792	12.2490910226684	33.3631440350021	33.8468936819703	39.2037763307	5.80090441359652	5.7665863346418	1.72143605684882
39.5254392787863	46.5526646879196	39.1487191950787	38.6378041465196	45.6157749418155	44.2639354302041	40.0281312984608	44.8106214307721	37.2838076704265	35.20675499135	39.3264690477412	41.0329072323228	47.6124556690811	37.7184865656828	29.5072253154555	41.9515422377016	33.8788433966995	41.4850466410649	3.56042834179594	7.64825388450976	5.51513965094728	6.17928969645153	6.80902433692476	6.51546670368446	4.77930680303217	7.22934467864411	4.51026988079904	4.11828880176925	3.35162165237286	5.02836597334509	7.63595419694573	4.39190416636934	4.86010430753248	6.76221463207729	3.23393363812473	4.46260240007349	0.0109441933014792	12.2490910226684	33.3631440350021	33.8468936819703	39.3479960044093	4.94088036555925	4.23553656755271	1.50860924505797
39.6026773911605	46.726289489844	38.9128079454838	38.6180685288166	45.7859340951191	44.1701861203703	40.0548743408199	44.7409785564031	37.1599710650938	35.1441253024111	39.3264690477412	40.9191525697887	47.5689849751799	37.7580172676347	29.5817677508092	42.1019803933923	33.8788433966995	41.4850466410649	3.6650417349469	7.60752218960248	5.63317087070214	6.06920606178604	6.89735288648501	6.43037122786095	4.80442199548068	7.28201110694747	4.59010532266142	4.0375571034487	3.35162165237286	5.11106482960638	7.69879261068263	4.29298676382179	4.94993959455433	6.84342337703473	3.23393363812473	4.46260240007349	0.0109441933014792	12.3198961045625	33.4400114059419	33.6982074126306	39.5412071765094	6.00367638960365	4.48782197300505	1.98647693338678
39.3973334029981	46.8309357069084	38.8835787592096	38.6180685288166	45.8831036417858	44.3447844765966	40.0729791318752	44.7995778651475	37.1796534808034	35.1787824417735	39.4327529566851	40.7025105381051	47.3931058220144	37.7421075731274	29.6031915344599	42.0494357939149	33.8365455381416	41.3720576113834	3.6208042626534	7.38952179911021	5.75772162011613	6.06920606178604	6.92475708659946	6.50173933978831	4.69627552529216	7.27562803755135	4.47970257086636	4.01719327766572	3.27724845040371	5.14828886812524	7.64158963170232	4.27723126982265	4.96705521357596	6.81292985291008	3.32147462896166	4.49843429412967	0.0109441933014792	12.3198961045625	33.4400114059419	33.6982074126306	40.0018465924901	4.92794934749175	5.19870388334267	1.97524884125734
39.3973334029981	46.9340871804496	38.8660908784527	38.5728021516985	45.7945523618147	44.3433638551379	40.0288713414433	44.8581559891093	37.081679035365	35.2836224540977	39.4327529566851	40.5617760806694	47.2869792574103	37.6853081717614	29.8112954422746	41.9734896434501	33.7185722643973	41.3941736914363	3.6208042626534	7.44265764257304	5.78795749214814	6.17779857692297	6.80439629642154	6.50404848016299	4.77714962359156	7.13256535612692	4.53870135115429	3.91056352195702	3.27724845040371	5.07110613730795	7.69839324517594	4.10646990761143	4.89118866300947	6.96865377642214	3.27946138751903	4.47502645883383	0.0109441933014792	12.3212252961309	33.433254137217	33.6982074126306	41.3193560680578	5.96595653147322	4.32430124658571	2.26526179990158
39.3973334029981	46.9340871804496	39.0976112117111	38.5207831354656	45.7945523618147	44.4091090718492	40.0702036135033	44.8581559891093	37.081679035365	35.1791136575155	39.3699679695328	40.742851262711	47.176937289828	37.6853081717614	29.9885886907391	41.9734896434501	33.7185722643973	41.3580335424994	3.6208042626534	7.44265764257304	5.86594558209168	6.1948782846265	6.80439629642154	6.29365186049675	4.70819218996545	7.13256535612692	4.53870135115429	3.88863486880761	3.24929438810777	4.96072393785582	7.50375591786723	4.10646990761143	4.91796112220895	6.96865377642214	3.27946138751903	4.39226629486816	0.0109441933014792	12.3212252961309	33.433254137217	33.6982074126306	41.294387616213	5.86649247879743	5.16823942379592	1.99261835928077
39.5508341550269	47.0628468201371	38.9471172534123	38.5207831354656	45.9801035206508	44.2054182234179	40.2959126275906	44.7956373829268	37.1583786333993	35.1967063723365	39.3699679695328	40.8647105941439	47.0493688855494	37.5340854945272	30.0732575703176	41.9072350977115	33.7185722643973	41.3170558529034	3.69739622159864	7.33426077444818	5.89484815189108	6.1948782846265	6.75134254042924	6.16386041512827	4.62166074736838	7.0145568197282	4.54756033295861	3.91557017894234	3.24929438810777	4.92674023657815	7.4965330823136	4.06011326630772	4.97622581164515	6.91105647261353	3.27946138751903	4.43879928007449	0.0109441933014792	12.3212252961309	33.433254137217	33.6982074126306	40.2048186219262	5.51127280178919	5.01159814981342	1.54160909965111
39.7419668912073	47.2359462039885	39.070317671154	38.5207831354656	46.0109693169091	44.1015473108677	40.487623872699	44.9525032950967	37.1244912998999	35.1807439973047	39.3279524356254	40.8647105941439	47.0493688855494	37.5340854945272	30.1089863358381	41.9072350977115	33.8043856934027	41.3901971934799	3.82311143145264	7.49305568665598	5.63756588486155	6.1948782846265	6.93067945197617	6.07625327294188	4.5381335303337	6.90331445539943	4.70931421340044	3.70874723562678	3.29234424646234	4.92674023657815	7.4965330823136	4.06011326630772	4.98690925881357	6.91105647261353	3.28074274810085	4.53449902149621	0.0109441933014792	12.234863164178	33.5080425871782	33.7167288528624	38.1484459051115	5.76315734025272	4.77171079189132	1.46836221705371
39.7419668912073	47.3441479213363	39.1747896419364	38.58560657733	46.0298961091336	44.0502424882399	40.4112477139458	44.9523837882974	37.0484282376158	35.1807439973047	39.3870270032837	40.8647105941439	47.193360086552	37.4208688727526	30.2706601531249	41.9072350977115	33.8043856934027	41.2185153090434	3.82311143145264	7.46439906117079	5.39884262810097	6.24255920011533	6.87830193535756	6.1067449517078	4.53304839779638	6.80585830508196	4.70090696970928	3.70874723562678	3.5009162736098	4.92674023657815	7.50271300343436	4.00625940035884	5.09130838188964	6.91105647261353	3.28074274810085	4.6123207752886	0.0123211198252093	12.1652400422694	33.4177560172179	33.7167288528624	40.4280979043295	5.42052431728454	5.77068553558551	1.28668643147584
39.7631378830759	47.4441870423624	39.1492906993572	38.5213146684021	46.0677758846661	44.1169444139618	40.3909523969359	45.0354973235484	37.2418668774394	35.2556578343183	39.3010728457982	40.8677731537893	47.0700768343246	37.4669400896846	30.2936020868126	41.881480815655	33.8043856934027	41.2019747227795	3.87788484736933	7.54163957222202	5.35348966027608	6.27396086136603	6.89539257986819	6.08286649663703	4.49477207703764	6.65320519379142	4.51687259726339	3.80809351775992	3.46806993963379	4.82871946957735	7.69100139367125	4.07283249899947	5.2399292013805	7.03403673753273	3.28074274810085	4.56500272770643	0.0123211198252093	12.1218708139134	33.3283122217248	33.619067721201	38.6145330538405	5.50884623412489	5.8575060156653	1.65041001210341
39.6988114765549	47.3881910111134	39.1277014393501	38.5213146684021	45.899213924307	44.0909026960598	40.2801031241074	45.1288087038933	37.1708788933161	35.4662933782206	39.3668752666738	40.8446301154839	47.1028011496907	37.4669400896846	30.0904043064747	41.9100374370998	33.8043856934027	41.3925376091895	3.80452176451819	7.56850097982371	5.40405089609249	6.27396086136603	6.82127655684278	6.02157026971272	4.51891697353527	6.77416339076791	4.70400432567911	3.83199591196268	3.39439338420039	4.80120244037354	7.66417934569173	4.07283249899947	5.296231346463	7.02042065636361	3.28074274810085	4.45012850867347	0.0123211198252093	12.1551883908654	33.260104545254	33.5596619265304	39.6376906176096	5.76772104363075	3.76272955206272	1.46897299697282
39.7515286898127	47.2164515670716	39.1277014393501	38.3893417412598	45.8290317759027	44.3396535464381	40.227426134635	45.228992714625	37.2562687664354	35.6305935879788	39.3668752666738	40.8768772860232	47.0703961357127	37.2433988998985	30.2084367754404	41.9334834717069	33.665994059947	41.2061768455527	3.93017475480737	7.66590052017205	5.40405089609249	6.16932314555455	6.76441250786005	6.04543520943887	4.42603462065316	6.58362301526646	4.66752491515197	3.86640656214314	3.39439338420039	4.87667917993898	7.66119203678199	4.18942669635335	5.4282172790102	7.30048707238752	3.10666884070271	4.3120062093539	0.0123211198252093	12.0558830873393	33.3034762049788	33.5596619265304	39.9912663206232	5.41905465775064	4.94233532664306	1.66631865465314
39.6890912493918	47.2136894678723	39.032619670408	38.3893417412598	46.0157175680546	44.4105717672577	40.3047072399745	45.2659480889722	37.2388183826299	35.7554567985252	39.2134527602712	40.8768772860232	47.045294585176	37.3013364920173	29.9873283313326	41.9017718472476	33.6391114395871	41.1301276451178	3.90658486233657	7.75881484933306	5.32294990665271	6.16932314555455	6.71086880461879	6.00696501205343	4.46616650913048	6.72616596740349	4.71814230950662	4.01268279895626	3.43840132576543	4.87667917993898	7.61351513634041	4.21396423732137	5.43265443178413	7.27959439188472	3.12229317827432	4.41964767051202	0.0123211198252093	11.916125911014	33.3699549594348	33.5342148295432	40.3845619691498	5.3242244837733	5.23922114024011	2.09140818072303
39.6890912493918	47.1690467268394	38.8747241831494	38.278265001707	46.071388771086	44.5279191898769	40.1693277742358	45.2659480889722	37.2258914773317	35.8551949444708	39.2591782220881	40.8768772860232	47.2171265608605	37.3103177917464	29.815940235943	41.8609804193109	33.6391114395871	41.2289020475403	3.90658486233657	7.53231548791585	5.21558682487689	6.21203104010514	6.70760328854541	6.0118583749748	4.46169426210642	6.72616596740349	4.72540279065442	4.09682547323745	3.54046379276118	4.87667917993898	7.66311413932178	4.3903736568016	5.56281928221476	7.13667760357279	3.12229317827432	4.55142575434821	0.0137906457758642	12.0329187595111	33.446445894743	33.4171733348929	40.2366133667779	5.76737902792748	6.71880302935491	1.52957362135734
39.6890912493918	47.2921582829699	38.8383922021195	38.278265001707	46.0396738636501	44.5576189719419	40.1216721562928	45.398082722826	37.1629770996066	35.8443473877665	39.1932995574343	40.8678349518014	47.2117544202206	37.2783225024416	29.7552548570237	41.9539218220857	33.6990441124121	41.2289020475403	3.90658486233657	7.6141491179599	5.30172121048162	6.21203104010514	6.79767374634519	6.12119144966163	4.35967110566881	6.67519623237907	4.85025852850085	4.12795638823805	3.50755248202377	4.96474924353551	7.86211965709146	4.32917130837443	5.60206976981674	7.09737384167318	3.19693796252151	4.55142575434821	0.0137906457758642	12.0329187595111	33.446445894743	33.5604443692962	40.4136027337151	5.61957670832973	4.4452713732023	1.82625925831532
39.7902240521558	47.2342711741954	38.6584908144085	38.278265001707	46.1924968477216	44.5725540990574	39.9646498222191	45.4162472916181	37.1533004271235	35.8206453852853	39.1932995574343	40.7767125831765	47.1686084251651	37.1837453267939	29.7693747263693	42.1126132172104	33.6860837831232	41.2598215477895	3.77756664630332	7.62323160913232	5.25275654775129	6.21203104010514	6.77957677071478	6.03953807520687	4.33306390802965	6.82265095802581	4.74705104567815	4.15590538761381	3.50755248202377	4.84451459260883	7.72739983217245	4.36670751289796	5.58744198447699	7.05864356668986	3.24580989439022	4.45859225128388	0.0137906457758642	11.8722334717995	33.3316909803395	33.5460749248154	39.7595740196491	4.99272615898308	5.01181217486623	1.85572416586689
39.7869208076524	46.9938717584122	38.7241354775835	38.3458840220271	46.2692540380826	44.406986382417	39.9985226189418	45.5693604010951	37.1217172322392	35.735845859288	39.1505747095126	40.936537984464	47.0306475670763	37.3026670389858	30.0173161564114	42.1126132172104	33.65962656781	41.2598215477895	3.71703685780727	7.42206441640247	5.19730688398445	6.26131135156875	6.76451175177748	5.95787385719427	4.14484691860692	6.81571166753335	4.74247109963451	4.01235812658601	3.43020833754693	4.74933919869935	7.75320662300266	4.3205370842836	5.54227683576773	7.05864356668986	3.23366520744813	4.45859225128388	0.0137906457758642	11.886053542527	33.1841160631201	33.5460749248154	40.3856748213024	4.95039810929162	5.53190594071291	1.49276747577866
39.6142019853292	46.9876945506788	38.81470451161	38.3748631096298	46.1320052389452	44.2932023702047	39.9985226189418	45.5693604010951	37.0583387126069	35.735845859288	39.155367103359	40.936537984464	46.9092246625684	37.4801014765606	29.9903985577897	42.1370938082975	33.65962656781	41.2530452884877	3.5578672421672	7.40990724417353	5.15764078891503	6.26098414843329	6.830038097387	6.04281297982153	4.14484691860692	6.81571166753335	4.75034571734857	4.01235812658601	3.56807842128063	4.74933919869935	7.62662189670981	4.33023138792518	5.52585034815203	7.12672159374646	3.23366520744813	4.48212195278371	0.0137906457758642	11.818345798586	33.1879440876995	33.5460749248154	40.3284280041358	4.80715635114067	3.75513913845959	1.55979417829605
39.6648166595283	47.0197877796637	38.8353536481077	38.1970092634991	46.1803451946591	44.1380271134318	39.9985226189418	45.658769196869	37.09883879977	35.6431705579177	39.1309315614729	41.0167175790873	47.0898058708679	37.4801014765606	30.0434410376063	42.1296659634123	33.5767575394851	41.2760789556892	3.66801644149034	7.4363546681572	5.0282550299175	6.42978720839791	6.69486087994353	6.01193705748662	4.14484691860692	6.92093303506452	4.70319130827572	3.99909594366034	3.44605450278751	4.92019626572063	7.65636479014071	4.33023138792518	5.59845931235646	7.01862299664343	3.30863122658171	4.36022768428454	0.0111777200220837	11.8522865570841	33.1573293201143	33.5460749248154	40.0891264297206	5.09721488487704	6.88498467304766	2.1326405275146
39.8263980968646	47.0718702304371	38.9196184069688	38.2079619962153	46.17951582934	44.1572130557256	40.1263588476368	45.5085566122643	37.1131698886531	35.5565756411747	39.2351126157981	41.0781491884403	47.223133308893	37.5481038554617	30.0434410376063	42.1422072369644	33.5767575394851	41.242342119289	3.73714962401072	7.55216676306725	4.96942672980975	6.5410712330251	6.82904439265246	6.02359271673491	4.1145743048034	6.86367255529552	4.68004663961846	3.96787367233085	3.46444081056373	5.02490971958733	7.62993676210946	4.26539080408268	5.59845931235646	7.06810108655502	3.30863122658171	4.5428377112757	0.0111777200220837	11.8558071086991	33.2263656491143	33.5029115897657	38.2064953095186	5.48632546325324	4.81592905052688	1.35475280477106
39.8116086776263	47.253172351247	39.0146623378071	38.246228022024	46.2733495840238	44.0098335101358	40.0273015630855	45.5085566122643	37.1395928784537	35.4145189635403	39.319246396071	41.1259474906955	47.1991442152833	37.5481038554617	29.969681325616	42.0906017284798	33.6830921447434	41.0806906167378	3.71852605007077	7.56802454071973	4.90826327390304	6.49591629231216	6.77724830590489	6.03317624035901	4.06168892917853	6.86367255529552	4.69598416859969	3.93900392118809	3.43297396206296	5.14925070383506	7.82974428016861	4.26539080408268	5.67278354199688	6.95691749007766	3.24985033461939	4.54367061054633	0.0111777200220837	11.925207301117	33.1846728157955	33.6776535897654	39.2291840935556	5.648907817111	3.50429225407836	1.6313072250848
39.8116086776263	47.2019591460576	39.1397207605227	38.4653872233467	46.5376176671472	43.9561954954658	40.0002287496824	45.346447505575	37.0446810504863	35.5818964473634	39.319246396071	41.0998775798979	47.1991442152833	37.4412887133986	29.9032860760977	42.0700811028518	33.6803693250275	41.0806906167378	3.71852605007077	7.6545728445378	5.02742710310335	6.47963993057653	6.91099273221954	5.82137733762137	4.18615175474885	6.85366692936833	4.89352777354986	3.82848815917023	3.43297396206296	5.0591621925163	7.82974428016861	4.21296926548269	5.82655221473865	6.81541151298977	3.26317183967243	4.54367061054633	0.0111777200220837	11.8851402692027	33.2475054593401	33.6776535897654	39.653947238492	5.3093146260737	4.56791724511193	2.14889698067062
39.7028058625444	47.1529574428385	39.1161129736015	38.559296479818	46.4887645444763	44.0973911977961	39.9506745231257	45.2901192637214	37.0446810504863	35.5614939395667	39.319246396071	41.080291207456	47.1991442152833	37.5819972239651	29.9403943331877	42.0521208285663	33.6803693250275	41.1450185178259	3.89833385543205	7.6221867258044	5.08096556136161	6.29881576405762	6.80978688676589	5.81559497442846	4.19705024200557	7.02925282732209	4.89352777354986	3.6763854669903	3.43297396206296	5.11379666286705	7.82974428016861	4.34825387467246	5.87806954761492	6.77734833561959	3.26317183967243	4.73659968001302	0.0111777200220837	11.7977334872439	33.1962520235724	33.4542859880183	41.7256054768654	4.66494837627916	4.27110582820293	1.37327514377848
39.7174922967369	47.1674883125835	39.1149804596375	38.559296479818	46.5707236428621	44.1144905932144	40.0512139656115	45.1917462287634	37.1779329416349	35.6381286115701	39.3927271311288	41.080291207456	47.1448344973599	37.5347847488829	29.9744938816487	42.0882664328129	33.6831398361538	41.1037203022519	3.76569187484207	7.65255545809827	5.09904725727459	6.29881576405762	6.68813242557293	5.64315777103453	4.4021971707023	6.98524490214443	4.98016225068001	3.59013459685094	3.41920118175078	5.11379666286705	7.9435030827742	4.25995251440318	5.81774391033154	6.79470935639268	3.24691656726969	4.75574394376792	0.0111777200220837	11.8395743560575	33.1332929958316	33.4186980994577	39.0534659488035	5.35257116636834	4.86283932701091	1.81571653497343
39.6815753653661	47.1674883125835	39.0064645133141	38.6723890641491	46.5707236428621	44.1144905932144	39.9739075741736	45.1443925911503	37.1474437478594	35.4815695822337	39.3362883715669	41.1154239422751	47.1448344973599	37.5347847488829	30.1721506203703	42.0027403147699	33.6296889476382	41.2034859580462	3.81079163350782	7.65255545809827	5.08323814367382	6.39449303097763	6.68813242557293	5.64315777103453	4.34765818541489	6.9767470997033	5.03647715951332	3.63051741352918	3.34917824072323	5.07675849373238	7.9435030827742	4.25995251440318	5.82890409131043	6.65668109292057	3.29157318567619	4.6402735226125	0.0111777200220837	11.8891511674702	33.1424540935145	33.5532643627576	40.5775862426219	5.01812477559457	6.37023059185897	1.72230764172184
39.6281908854246	47.0986754220527	39.0851450788883	38.8466597328034	46.4480429318464	44.137704317669	40.0946149158275	45.1516166711525	37.0100142742066	35.4070748028209	39.3362883715669	40.9662074235979	47.0506782435001	37.5347847488829	30.1256076000281	42.0027403147699	33.6296889476382	41.1936755605936	3.75148917013107	7.69697017169726	4.98424607842397	6.53443948990288	6.7209078375456	5.63539956024815	4.41434625984891	6.84435026695625	5.12067839741234	3.70702086023869	3.34917824072323	4.95528110716372	7.84982817700489	4.25995251440318	5.78721162073114	6.65668109292057	3.29157318567619	4.65990307412634	0.0111777200220837	11.9071813591697	33.1932743905373	33.5691917943046	38.9563082483389	5.41848349217547	3.95461186193003	1.09855945601487
39.6281908854246	47.1295441006038	38.9973062209672	38.9178953020447	46.3404213234993	44.1772489268876	40.1616231322397	45.1302458081605	37.0480294941082	35.4664612063001	39.2869953559114	40.9624569624176	46.9154370268898	37.6217859375066	30.2216413938855	42.1087662986534	33.6296889476382	41.2085161055226	3.75148917013107	7.75695681086812	4.89681137838397	6.39695885686888	6.7370065820429	5.57403314528064	4.45639741484423	6.79581238552057	5.16629970325489	3.70490957225538	3.22193388850176	5.1260348026551	7.93188329283897	4.35838120782436	5.76306243523029	6.71569562343416	3.29157318567619	4.56802465101309	0.0111777200220837	11.9738596786931	33.1477200536967	33.5803581841759	40.1349148382584	5.44135538645851	3.89150909439317	2.95197380210182
39.4718470270213	47.1338772371358	39.010928298475	38.9178953020447	46.3484109023349	44.1772489268876	39.8851212517821	45.1670384373962	36.9748111826227	35.4796874800344	39.2869953559114	41.0637771580307	46.9154370268898	37.4783991632576	30.246815726027	41.9461995871635	33.5885790639561	41.3249232695666	3.79508774519695	7.59023616624081	4.76419265069938	6.39695885686888	6.75143162200838	5.57403314528064	4.61164874769857	6.79833515246472	5.13616279033618	3.6660161243978	3.22193388850176	5.09935818919732	7.93188329283897	4.39224192241517	5.90227136081129	6.82227400804525	3.25092098996951	4.36787207143492	0.0111777200220837	11.9798198631994	33.0647752061327	33.5579731828324	41.5830321616282	4.02856199736969	3.88627449836964	2.21101176352259
39.4949988663548	47.0623853289485	38.8761465866392	38.9611646914771	46.3004852014466	44.1772489268876	39.8851212517821	45.2113434601018	36.9176144075329	35.4699906414969	39.3594371303071	40.9049491428206	46.9154370268898	37.5586448664348	30.3725944140004	41.946065272826	33.5885790639561	41.3997168471937	3.80130529081498	7.67343053787173	4.75709984854257	6.35019080956982	6.68497894021003	5.57403314528064	4.61164874769857	6.83972961184304	5.0351704064236	3.52501026124004	3.31318729008644	5.18462690902319	7.93188329283897	4.42369258156445	5.98764169152335	6.79379473765249	3.25092098996951	4.46083412029466	0.0111777200220837	11.767747380133	33.3624355810632	33.5579731828324	40.7335533110442	5.14681806206409	4.01626711035523	1.34141904877934
39.3726190230025	47.1384103804115	38.900905664593	39.0010635692543	46.3004852014466	44.1772489268876	39.989045244862	45.2113434601018	37.0355473303794	35.5356115386948	39.3594371303071	40.9142431955756	46.9154370268898	37.454286235081	30.3178271366873	41.8937768902606	33.5885790639561	41.2129798235994	3.68436784013885	7.56393283448211	4.85694938927319	6.43709617485484	6.68497894021003	5.57403314528064	4.59804739114994	6.83972961184304	5.10437198777385	3.49841267389464	3.31318729008644	5.13395103766057	7.93188329283897	4.49841124284056	5.98695530143922	6.86356836613945	3.25092098996951	4.49431142514836	0.0111777200220837	11.5740952925846	33.447895572454	33.5170742702081	39.2581611585543	5.45929254301976	3.86400057945462	1.47083136521217
39.3726190230025	47.2199574118509	38.9475589854621	38.9668454129798	46.3004852014466	44.0575818736626	39.9238048597245	45.3279144438813	37.1720892992971	35.6509091790774	39.4336348017375	40.9557425934573	46.9154370268898	37.5660851608083	30.2526903879797	41.7159057861824	33.5885790639561	41.2335749500877	3.68436784013885	7.69099501824004	4.89053980910737	6.39596714041392	6.68497894021003	5.51130945777185	4.57194086221677	6.86772174991396	5.10831340762472	3.463702215514	3.31751297059327	5.09178356222948	7.93188329283897	4.39983002187286	5.94496052521981	6.67525022577267	3.25092098996951	4.50647787368925	0.0111777200220837	11.588529341876	33.3629741565723	33.4946454713924	38.9785814568503	5.31618228900653	6.03260906438301	1.60378028074752
39.4686475321366	47.2199574118509	39.1162650609214	39.0200673550069	46.238892273857	43.9154880919637	39.9219259170047	45.3159535327483	37.2466526612851	35.6594642740992	39.4336348017375	40.9557425934573	46.963372481223	37.3859471573083	30.1583654972358	41.6692455802489	33.5489885268348	41.334240512622	3.62974451028091	7.69099501824004	4.84043367319603	6.48441648855087	6.54231249280014	5.52367539972458	4.63107827872614	6.90705103310767	5.18411737077711	3.4147148836345	3.31751297059327	5.09178356222948	7.91732362732887	4.50361171604199	5.95129756868392	6.77568095931542	3.22642171426376	4.63462680233461	0.0111777200220837	11.5854627428593	33.3358990800384	33.4766821701505	43.8372131738148	4.79734426563171	4.8369273374565	2.2426154268964
39.4326301096398	47.1352876191432	39.21741289123	39.0994520044862	46.0119550478043	44.0071180816067	40.0459684228273	45.4211435148468	37.2262590698192	35.5538841151238	39.5505601261271	40.8728718658574	46.963372481223	37.4097547627288	30.2233787324522	41.7801786908475	33.5489885268348	41.2541482262534	3.6603269479493	7.77608009378857	4.80740434309678	6.52226396172184	6.64039199394974	5.52037753414164	4.52517402498147	6.99997902453208	5.20957845290851	3.27526054236822	3.14174874738516	5.14589698937992	7.91732362732887	4.52411233353935	5.80116334854749	6.83357479135024	3.22642171426376	4.61610450585209	0.0111777200220837	11.6104674091456	33.1522069054259	33.3937880222189	40.4605888321952	5.70453197709031	4.03598300904784	1.66307565080715
39.3936910480938	47.1352876191432	39.2334870836251	39.0205734930198	46.2253834351986	44.0256014247156	40.1771705821793	45.4879855705009	37.321720179165	35.5138171809505	39.6927359855674	40.8466882147854	47.0309638490113	37.4097547627288	30.2628737332514	41.8408830656325	33.5124757882355	41.4653960667421	3.75731089053798	7.77608009378857	4.85919282578363	6.58350622851138	6.68068007772776	5.71217423410417	4.74253121887671	6.86125116716081	5.04816104761676	3.41866857898416	3.37145069014272	5.01051022562602	7.89095892022683	4.52411233353935	5.83226887566422	6.87189431296691	3.41210134807182	4.69093437057446	0.0111777200220837	11.4003792295755	33.1911786105471	33.3973704375616	41.3501568111826	5.43715627155289	4.87208406132175	1.93114217214291
39.3317566181236	47.1854840028586	39.1331463330475	39.0205734930198	46.061820576811	43.9852951666173	40.1900029753841	45.4241795148609	37.4193584360087	35.5350878786879	39.5463200373993	40.9698922300303	47.1882284926674	37.4019582435875	30.2683870513922	41.8471842875475	33.5124757882355	41.335726172485	3.71819029984912	7.74459794082169	4.97194386031886	6.58350622851138	6.51377394912452	5.59705259374827	4.76174581266681	6.88033055295838	5.10923590083146	3.42704400961288	3.42964425950723	4.96134127959852	7.70461220045902	4.48818325994323	5.82463593719174	6.99757685156987	3.41210134807182	4.63847396109933	0.0111777200220837	11.4357741934537	33.3696313869156	33.4645014295946	40.06984204791	6.03862956680006	5.79888689507965	1.5397577516365
39.4899747445527	47.2537214805286	39.2068707972491	38.870203229697	46.115382238898	43.9852951666173	40.1485276627326	45.5097514815375	37.5569161834993	35.473913025759	39.5463200373993	40.9698922300303	47.1776058510235	37.4506811440736	30.4404379288678	41.9057094578567	33.573858412126	41.1474913480207	3.67714462676732	7.60081343245464	4.9730371217674	6.54489831963959	6.52404297986547	5.59705259374827	4.71224762066208	6.87772542719407	5.02351562589367	3.46614807401808	3.42964425950723	4.96134127959852	7.6873064708346	4.46079126446726	5.70854395093297	6.99266422826622	3.30884500214931	4.73784236809835	0.0134414436306758	11.3350441720495	33.3297610887753	33.531058013676	40.4604856917551	5.52145444356116	4.8991474797482	1.70632716758562
39.4627190195894	47.2458359463039	39.2660707774123	38.8745419021581	46.1152196392462	43.9300589207199	40.1719600549338	45.3905509272961	37.796132419723	35.473913025759	39.260129703096	40.9119542210102	47.2202149062016	37.4526293396371	30.4945396816243	41.8863043551353	33.573858412126	41.2797194282347	3.57399877512536	7.69136889202793	4.92760117255782	6.61994627181913	6.52480474601538	5.50502738878238	4.8123214799147	6.81698488424764	5.10655964992164	3.46614807401808	3.3404553068424	4.90723820254323	7.72197465977092	4.57723604573082	5.69930569328148	6.979839168666	3.30884500214931	4.80931266628324	0.012719139514549	11.2875468408355	33.4692251480183	33.531058013676	38.6600000537094	4.71502330476883	5.34902548208515	1.7580970479243
39.5678929451402	47.3614521998822	39.2901174614021	38.8208644827854	46.1821154484035	43.9844850072953	40.1883906093104	45.3423925043711	37.6912303799568	35.3321821913965	39.2963845254513	40.7094757915268	47.2231345914554	37.4243025483217	30.4319152476128	41.8081133616876	33.6458965986424	41.0480293438773	3.50057829510538	7.77150870518637	4.9048142765383	6.61746402028728	6.40193370341597	5.58342900406394	4.85995491314264	6.79903888936081	4.94531253379924	3.38755478624261	3.22924861362378	4.91374117116525	7.78207776033724	4.49631415219563	5.7327153059871	6.84033924860863	3.31507377889933	4.70143782911094	0.012719139514549	11.1034792292852	33.3117415710846	33.531058013676	38.5083124113834	5.48632152565266	4.58876421291591	1.37375956664411
39.5654800102603	47.292364719963	39.2244057235402	38.8707976483705	46.2276203935969	44.0181629987406	40.1272623868434	45.2783590977864	37.8450461083936	35.3321821913965	39.195821766349	40.7094757915268	47.1974502916999	37.3492275867884	30.4131213762502	41.7455494929514	33.6458965986424	41.1225152170962	3.4519813761058	7.82021595018183	4.94746781322028	6.52738838450008	6.30718921142731	5.64104208530588	4.8007425731251	6.79267576989635	4.80942423055006	3.38755478624261	3.28921341272556	4.91374117116525	7.75127328524231	4.60647292961647	5.66681248811393	6.79141424558444	3.31507377889933	4.73312656244257	0.012719139514549	11.1034792292852	33.3117415710846	33.531058013676	39.2559379257552	5.03808676653291	5.27905387859368	1.5879832953675
39.5654800102603	47.1860354391599	39.3522666370887	38.8682771433262	46.1491053614107	44.0181629987406	40.2594607492844	45.153213631884	38.0414169031125	35.2424811321152	39.195821766349	40.6239146530811	47.3261848471419	37.3252378846119	30.3165242807583	41.7822303730647	33.6458965986424	40.9010718618781	3.4519813761058	7.74581461298453	4.9491154293898	6.36152906996889	6.39933940402201	5.64104208530588	4.80079507685103	6.68080627848957	4.89935531807244	3.56453448211142	3.28921341272556	4.93584048968323	7.70931310534069	4.45419591316126	5.73262313515756	6.62205327240337	3.31507377889933	4.75196842058883	0.012719139514549	11.2021284320289	33.3425681524057	33.6355814131133	40.4549240871276	5.02441890704481	5.03919105060687	1.22781338642307
39.5654800102603	47.1860354391599	39.2572938839687	38.8362171753252	46.064910103633	43.8361179747889	40.4931671640998	45.0962705889646	38.1073487494574	35.2592373831255	38.9986832185877	40.6333443713886	47.3174936235582	37.2838993817981	30.3577783171971	41.7822303730647	33.6458965986424	40.8612438867521	3.4519813761058	7.74581461298453	4.89431932544159	6.36620507919924	6.27839279708417	5.63112214851423	4.75766772332287	6.61740266854202	4.95138657196137	3.8151177430304	3.29988987710418	4.80437471873485	7.62162548114776	4.50634426507685	5.7094341005114	6.62205327240337	3.31507377889933	4.79947647810676	0.012719139514549	11.3359343883112	33.2992604721417	33.6355814131133	39.9278530822695	4.92971773875215	5.04764879686123	1.52395211734946
39.4578294652908	47.1670782196863	39.2393159754726	38.8013606106342	46.064910103633	43.8055559717004	40.4300712589597	45.1725778304408	38.1073487494574	35.3120558446831	38.9986832185877	40.6020691329577	47.3688880379716	37.2464126532739	30.3050361121045	41.7822303730647	33.6458965986424	40.87652695231	3.54359092564713	7.73351339865691	4.86314665682364	6.34782675826076	6.27839279708417	5.58863575333422	4.89879474624722	6.60637851066037	4.95138657196137	3.95492825459513	3.29988987710418	4.85363976216676	7.63849229459829	4.39860961796139	5.73718072715962	6.62205327240337	3.31507377889933	4.80109680785491	0.012719139514549	11.1536392813347	33.3941262075498	33.6355814131133	41.5866821579706	5.45909043003727	4.54402691736675	1.15850804306795
39.339872982692	46.9020090738147	39.1521444720934	38.7445656065158	46.2876429865472	43.7993790918091	40.4016553530844	45.2467264127721	38.1851907629816	35.2026749011525	38.9058111041514	40.6020691329577	47.3989831421748	37.3333209995689	30.1966589765599	41.7131848097768	33.7530718384883	40.7807188606938	3.59784451641998	7.74453404142615	4.89035532971543	6.42473629271879	6.29886196850038	5.58247821758422	4.8597885341001	6.66451993729143	4.90551168903822	3.83391905993411	3.20689582441618	4.85363976216676	7.64090137143977	4.42846177560746	5.70870042186832	6.63584899824108	3.26217003744571	4.83524220724897	0.012719139514549	10.9973440665854	33.503477413938	33.6788387057509	41.0921406141987	5.60982803296027	3.86435130136205	1.17948119981777
39.2825462158278	46.904796188738	39.1533542572376	38.660241633502	46.3251855106349	43.7339804246726	40.3548503977367	45.2939851092984	38.2112402643068	35.0344065257353	38.8316150851229	40.4979714140991	47.5577472816623	37.2687497236519	30.2026385225345	41.7607129291542	33.7737064271879	40.893783509979	3.46981933280285	7.82198147796052	4.85143033264784	6.38724372899679	6.26581578899481	5.46975235620863	4.88125972569493	6.57062779478152	4.97682048847803	3.73185147422335	3.28931866864768	4.89896841464089	7.63306515868812	4.49016396508866	5.79800440392834	6.64193163581507	3.31762157615988	4.7143513053821	0.012719139514549	10.9107146013136	33.5962242575723	33.5259115425614	41.4379555815763	4.79476915455045	4.46645707674488	1.39772650484716
39.3708862990867	46.9715475489368	39.0809117657067	38.7074799649008	46.28817571995	43.7940718191426	40.2223190009106	45.3373971032668	38.2337693883415	34.9390702634504	38.9599000440436	40.4979714140991	47.3707345445901	37.3288758963552	30.1705308434333	41.7890065281247	33.7770216825244	40.7871000613208	3.49995367050218	7.87008714533359	4.94131545903069	6.35417250725063	6.40413384547815	5.52312785923986	4.87893346843896	6.65975440617992	4.99003367745606	3.72042004933967	3.26478715305253	4.89896841464089	7.46544389827998	4.60168911957711	6.05243190126413	6.68354122505152	3.41951435539646	4.47660547725501	0.012719139514549	10.7877386074653	33.5962242575723	33.5622685894871	40.7313207133132	5.03470096678306	4.12372414589321	1.36855179536159
39.3708862990867	46.9715475489368	39.0648685472886	38.7647925346007	46.4305294731046	43.8192240040362	40.3079377757228	45.2709828434802	38.1439055399686	34.9569625027607	38.9583523348708	40.6867797574278	47.2915081314197	37.4547384059837	30.2406011784098	41.6733225956403	33.8587324042716	40.5607369520769	3.49995367050218	7.87008714533359	4.89237904604558	6.27720602013236	6.38369120683902	5.58127836704024	4.76349095217795	6.71287012507268	4.92358398270552	3.72771154057506	3.29223838112911	4.84825047776788	7.35003466012834	4.7563548894236	6.2586177177629	6.69604144640665	3.44881824312453	4.34543389737723	0.012719139514549	10.8399244054617	33.5276429906714	33.5894588593056	40.0151598807612	5.38027520436434	4.51978468115015	1.31563934188604
39.5979452206799	47.0615518046849	39.1269629540986	38.7259256200418	46.4000123976684	43.8904942057152	40.5150237338366	45.1777533977911	38.208145287686	35.0324480007708	38.8545547830159	40.6268488122115	47.326726619252	37.5273509061399	30.3312649000081	41.7432524455563	33.8461160272845	40.5607369520769	3.58466154510331	7.81980898425423	4.97243266150504	6.29255594742022	6.27338790671223	5.66666020198967	4.70187148311104	6.7337118138306	4.84874270646566	3.70259953910446	3.24068174117455	4.82450597375288	7.3058398299645	4.73206050079609	6.2151160811129	6.66239810092876	3.30251291968123	4.34543389737723	0.012719139514549	10.8399244054617	33.5276429906714	33.7051502949326	39.4168687830413	5.63793095662379	6.29288778665527	1.31930549129208
39.5979452206799	47.0304102386301	39.1269629540986	38.8537451483608	46.3612743576877	43.760739029752	40.7301304481728	45.2147633366035	38.1340839612687	34.8856314198609	38.6863215291707	40.6268488122115	47.2269717725243	37.3010125048656	30.3312649000081	41.8614279217166	33.8128584212168	40.4913648875555	3.58466154510331	7.81027463587106	4.97243266150504	6.27627736282505	6.5166795495982	5.59546601436236	4.61335906116173	6.67940255162397	4.96959039866451	3.74784517317268	3.28600390657786	4.82450597375288	7.40315892528097	4.60695275898058	6.2151160811129	6.77968580520092	3.36822319745655	4.39249533670498	0.012719139514549	10.7699051918183	33.495754333704	33.7051502949326	39.3355760873404	5.29220714589373	4.78620487709493	1.41168380118173
39.5979452206799	47.0304102386301	39.2334247384246	38.9856846896731	46.3612743576877	43.7187839277485	40.6631495334047	45.1966982527606	38.214030366428	34.9536758971581	38.6620230467506	40.6268488122115	47.260291483463	37.2163774638283	30.3575736173053	41.8481900207278	33.7282736605624	40.4509648878885	3.58466154510331	7.81027463587106	5.07548127984864	6.33762441471158	6.5166795495982	5.60691310535922	4.51839853904765	6.66463290264909	4.92097029456805	3.7503335392684	3.37090407028158	4.82450597375288	7.37691921403062	4.64796139176048	6.16218062427789	6.7232909971739	3.36337875589576	4.49165756526128	0.012719139514549	10.7953997274348	33.5943963677263	33.7051502949326	40.9141455089566	5.01617190084554	5.3401791444839	1.04665974196727
39.6585887568186	47.173745356999	39.1074970920038	38.8500985207201	46.4740964639885	43.7187839277485	40.6631495334047	45.0528875971897	38.2991348717902	34.9212871004867	38.7823635477198	40.568300699536	47.2745809145474	37.2830207142601	30.4535747230676	41.9215002085329	33.7282736605624	40.4194323385353	3.77410782712028	7.72419239032308	5.13816040828713	6.09690434952864	6.57864671705571	5.60691310535922	4.51839853904765	6.67882941014134	4.91323720301522	3.55438726869742	3.39066650036396	4.95296841292112	7.47218940671586	4.63668246180834	6.15346184629868	6.68452206251819	3.36337875589576	4.43202950455872	0.012719139514549	10.7256041059774	33.3723240942783	33.675445551586	39.2133860816387	5.35693175694794	3.858836958475	1.4769908688329
39.5781446812092	47.173745356999	39.1300985232661	38.8445427329353	46.3969119553344	43.7909896690012	40.6927432673784	45.0517607848336	38.4133333813451	34.9212871004867	38.8336065959564	40.3148068411446	47.3110068040744	37.2225108176847	30.5740973505833	41.9215002085329	33.7282736605624	40.4174057279048	3.73550218510429	7.72419239032308	5.25227335058786	5.94894105233896	6.57859931287712	5.70464939773819	4.54974738581803	6.84133046479837	4.92902831404608	3.55438726869742	3.26532473652429	4.96955147701143	7.3604163699661	4.47281987318791	6.23254665135665	6.68452206251819	3.36337875589576	4.39618882754363	0.012719139514549	10.7278710160706	33.3659628196675	33.7214531001304	39.3109490095032	4.99130073191841	5.0186488445211	1.7177990228447
39.5440504454957	47.1367884508341	39.1834441008815	38.8079704068872	46.516653325888	43.9526175180119	40.6100012941354	45.0871508900754	38.467553965765	34.8455684771522	38.8336065959564	40.2286985949748	47.3110068040744	37.3346954702022	30.3754215603225	41.8577721287621	33.7254025366106	40.5335963896728	3.80448370980847	7.60568039812727	5.24057877996168	6.02799952848637	6.56046432250911	5.61536357790436	4.40813941548092	6.87257359925815	4.84332366956792	3.63021572383845	3.26532473652429	5.0370433700331	7.3604163699661	4.60769239263193	6.17825682953273	6.62335088061727	3.28720032885893	4.27710966513811	0.012719139514549	10.7011110011389	33.4518901929204	33.7214531001304	39.0105223992167	5.24137920001189	4.08171093626127	1.69605360893531
39.5287231014115	47.1851209676301	39.3542954547997	38.8510509789006	46.4664190142934	44.0345659589955	40.6100012941354	45.0178606798182	38.4721567086671	34.8455684771522	38.7373673198424	40.2286985949748	47.4300801976832	37.2273404659333	30.6019010157109	41.7700090743553	33.7499495159962	40.4066841411911	3.76570996210183	7.78844384058592	5.10984633334287	6.11880989710783	6.42478618949978	5.61021449437963	4.40813941548092	6.76234290223737	4.89725949641313	3.63021572383845	3.25509620645379	5.0370433700331	7.20289704015226	4.66309351447744	6.21280788499461	6.67752107789896	3.42652180680043	4.26467259013258	0.012719139514549	10.6780357597385	33.2637864557948	33.7214531001304	39.9264659708513	4.9138761687638	4.2853120940305	1.6439944388543
39.5158348973512	47.1075908793465	39.3693914518966	38.8726084415767	46.3761410007493	44.0426965301362	40.5814498597336	45.1071554605679	38.4545445332082	34.7235906697635	38.8688048384475	40.3034841312277	47.4762542343796	37.4599810348702	30.6640389884891	41.7590566808806	33.7499495159962	40.4066841411911	3.85491989839291	7.79033310214551	4.96243958395881	6.0567004718581	6.48193657100011	5.54023111278654	4.44006125197743	6.74162936534777	4.93168218583204	3.77775255157385	3.20637203752018	5.06680227700553	7.3382862605925	4.66547670551979	6.26108471445016	6.82625534848203	3.42652180680043	4.26467259013258	0.012719139514549	10.7477093709123	33.2601336368973	33.6928387090819	41.1104203319197	4.63923842562375	4.87984272017902	1.26322417833424
39.4396994816601	46.9891829737533	39.5544191761001	38.8130624215632	46.3773489959357	44.075623783379	40.5814498597336	45.1959064568157	38.5204351374841	34.8582718674423	38.8754264699503	40.3034841312277	47.4537044962205	37.6594270855258	30.4441206712782	41.8394648246897	33.7499495159962	40.4066841411911	3.7938200158553	7.82354709876209	4.84565045559707	6.14348663489851	6.61393663472448	5.70443498347535	4.44006125197743	6.62860448348657	4.82093199250251	3.83245596728576	3.18951522051007	5.06680227700553	7.19893713698688	4.7651674096871	6.42675721654321	6.97806703894696	3.42652180680043	4.26467259013258	0.012719139514549	10.7803864046013	33.1217498620824	33.6928387090819	39.2440694635079	5.23546482077832	4.14432711377171	1.61704574638576
39.4354199207655	46.7958559884617	39.5467555891567	38.755213526004	46.3751940250924	44.075581652809	40.6011013148064	45.1765983070707	38.6674317014921	34.8166695021679	38.8754264699503	40.3532317551077	47.4537044962205	37.7166549883176	30.5259457024448	41.8570199208116	33.7499495159962	40.3872759161074	3.78870183368896	7.85731609690365	4.63817780913519	6.09136958205901	6.68916809550213	5.85162107478695	4.35532484995066	6.45743915714093	4.75930945084871	3.79712277850226	3.18951522051007	4.98914081565199	7.19893713698688	4.75618225748869	6.3002009131877	6.99129288819106	3.42652180680043	4.43919624040082	0.012719139514549	10.7778224711613	33.11733333872	33.6473216031591	39.428055635969	5.67239730715579	5.16418355017188	1.67301272541302
39.1729147628595	46.818709200487	39.7002199396396	38.7466078384675	46.3833125955017	44.0368608091851	40.6011013148064	45.2513268016301	38.6958214329964	34.8389893017305	38.8659902791416	40.1894559978506	47.5725828164665	37.7256979834002	30.4808560662051	41.8321811257673	33.6994594350094	40.2280262592859	3.85346821175357	7.82755718372756	4.57475075352981	6.11036846104581	6.89819129548207	5.65664820869787	4.35532484995066	6.55486761170738	4.68988959920596	3.82565382257347	3.1237787353098	5.01580587928154	7.21910256550701	4.71640316552316	6.47218484053752	7.08943326142211	3.23060349219908	4.33814279254129	0.012719139514549	10.7498816934333	33.1128605608454	33.6473216031591	40.2869615746413	4.99399821786064	5.08956282028946	2.0811532789109
39.1729147628595	46.6627307759658	39.6821137481486	38.7466078384675	46.2443628416937	44.2835508522651	40.3872448520376	45.1028086023987	38.6657851753824	34.6891742121505	38.8313842867768	40.223159369709	47.5637474279592	37.758310209352	30.4584369074322	41.9349186129437	33.6994594350094	40.1463672946918	3.85346821175357	7.85260256372926	4.43079327751784	6.11036846104581	6.89922856950613	5.60010487788575	4.43397850382884	6.71417790683783	4.74185257115477	3.88165593643569	3.16099702231018	4.95369852866672	7.38270472631499	4.86101258584966	6.42402925603089	7.07433774779621	3.23060349219908	4.39068824298803	0.012719139514549	10.7882136676188	32.9852554437674	33.6473216031591	40.8520978447079	5.35234795854118	5.71509258634109	1.72746554352441
39.2532900362896	46.6813662082143	39.7521367507077	38.7466078384675	46.2667858995375	44.292162034888	40.207079937454	45.1499129951474	38.7034712409092	34.6468380203787	38.8174931350554	40.2047530283991	47.6012271376818	37.758310209352	30.5785598561048	41.8080274345749	33.6996267377629	40.1277969286761	3.92261574130117	7.90244019426752	4.44607110462703	6.11036846104581	6.97495874782708	5.46336596682471	4.26842428237489	6.69068319770727	4.77351526607198	3.97910980582115	3.14348196419927	4.99282787436358	7.48503921691375	4.86101258584966	6.54448611849531	7.0658029386319	3.15479857232866	4.37546116688352	0.012719139514549	10.7882136676188	32.9852554437674	33.6473216031591	41.2992829576023	5.49183633364868	3.36788210200152	2.02788107962377
39.2155328405367	46.6544637593971	39.9403393033179	38.846946709588	46.18538776053	44.396456844726	40.207079937454	45.1012650243415	38.7034712409092	34.766878503624	38.7437384947675	40.1828415579427	47.5162013518756	37.7908227084813	30.6097867832014	41.8446456247795	33.7996473925729	40.1553019244274	3.80806484859421	7.82529741167985	4.41768656008325	6.08883507447134	6.92009844255779	5.42386591680795	4.26842428237489	6.72789981151682	4.77351526607198	3.89377204526833	3.24704744148361	4.9584738524661	7.61985763986661	4.79947538930207	6.71360250630362	7.04424123929496	3.14165655763189	4.29735865121151	0.012719139514549	10.690594865622	33.0256950706392	33.6473216031591	38.9825190609867	5.26892092026484	4.58825365748975	1.49873055547733
39.234739733618	46.6503342330753	40.0142066909077	38.846946709588	46.1705692996924	44.396456844726	40.1395602906895	45.2289816745016	38.7148765345169	34.766878503624	38.7476276237478	40.1828415579427	47.4579817407704	37.6472493940494	30.6097867832014	41.8578398321321	33.9964958678417	40.281336844449	3.59127638700951	7.83141707144096	4.3402113005619	6.08883507447134	6.80296991188673	5.42386591680795	4.26601451802858	6.85429778955748	4.78465217449346	3.89377204526833	3.297478574454	4.9584738524661	7.6788170931213	4.76653174817936	6.71360250630362	7.03712656972496	3.13683698613339	4.27463604374854	0.012719139514549	10.8492117023071	33.0518110677768	33.6473216031591	41.2592189222688	4.84876569283565	5.14696211168383	1.5655138283065
39.2385546392902	46.7715347710012	40.2168706986905	38.7595952774179	46.4155685159911	44.524840052532	39.9027434841685	45.2988404553733	38.6331779692353	34.750067455854	38.7104977648183	40.0743212147641	47.4493017599845	37.7363806549692	30.5484217861734	41.8174272213546	33.9964958678417	40.1812283001142	3.69846017415479	7.72487013114514	4.56826139612249	6.10907283543858	6.78541142705854	5.48358983493207	4.31934314748896	6.88425832123099	4.64852444285512	3.71505636059281	3.32979831694119	4.83682076626618	7.64457989445197	4.85109737159337	6.77467993299234	7.03019946151933	3.13683698613339	4.4583746782518	0.0116785118521905	10.9325436284774	33.1138690899757	33.5992590752461	40.8525025839857	4.84325752852089	3.89031283193161	1.48533142044573
39.2385546392902	46.6723063570845	40.2168706986905	38.7575602084068	46.5894147706037	44.524840052532	39.9027434841685	45.3543958683824	38.8054692845197	34.750067455854	38.8172852833354	40.090380651123	47.4542552290804	37.8364887605181	30.7035385465187	41.6692246373719	34.0291923409576	40.2301061451574	3.69846017415479	7.67238582999013	4.56826139612249	6.08640707405424	6.80034714054131	5.48358983493207	4.31934314748896	6.85579260819549	4.77729912903061	3.71505636059281	3.43511684485583	4.86298431355572	7.6765392288617	4.56999175875696	6.78606130293881	7.14050161746497	3.15624349417639	4.51706514872213	0.0116785118521905	10.9475613638821	33.0155610070856	33.4788553350884	39.8273330881385	4.85435410021466	4.57155417084883	1.58996711191441
39.1911818960559	46.5901031417133	40.0421420824849	38.9318294961818	46.7096089470533	44.5805717229475	40.0615818233486	45.5141962120729	38.9236647298792	34.6515101601888	38.9361980581446	40.2078305276383	47.5955086933138	37.8974372409125	30.6381213118262	41.6456612159083	34.1122036248458	40.244638999697	3.70903187441028	7.72965333484264	4.2716891021517	6.04311262385008	6.79426267990775	5.45002227680608	4.21438074762547	6.79751798538037	4.76475426003208	3.60202329846266	3.5021942421648	4.97836361818671	7.47292336461065	4.3875295003521	6.77304037826686	7.0515165852643	3.20283699473409	4.41664289262172	0.0116785118521905	10.9052756315452	33.0454350433023	33.4788553350884	39.8083053264655	5.06901609625655	4.78858970042106	1.85672735524906
39.0919730867091	46.6477122024409	40.0421420824849	38.9318294961818	46.5289790859482	44.8614606331059	39.9678261947065	45.5141962120729	38.9801351921055	34.5771670224082	39.124302906824	40.472764909252	47.5955086933138	37.8974372409125	30.6381213118262	41.8324298019001	34.1974381251645	40.2865176813436	3.59094139361949	7.74270424589286	4.2716891021517	6.04311262385008	6.8016099321063	5.45625110128874	4.22809592904457	6.79751798538037	4.75282300144653	3.85168119005292	3.28393730184469	4.90134439911854	7.47292336461065	4.3875295003521	6.77304037826686	7.01315078045445	3.24215303886275	4.3745881701167	0.0116785118521905	10.9751894030682	32.995721671305	33.5598523112804	41.0547764458147	5.04879888094471	3.5160554969641	1.49974681407782
39.0919730867091	46.6477122024409	40.1224141305515	39.1621562278867	46.5015555756473	45.0736210542354	39.9678261947065	45.4344154451214	38.866020928854	34.5771670224082	39.0721603085775	40.3552725586203	47.6993642620166	37.9247707362746	30.5556706133322	41.7767710209666	34.1974381251645	40.3642023541011	3.59094139361949	7.74270424589286	4.25159630326249	6.07655602646928	6.81356381277153	5.59384111681592	4.22809592904457	6.91907292659853	4.71601407057819	3.85168119005292	3.18422918037752	4.89136796716723	7.50393603822853	4.60402168405467	6.777053186895	7.00231845900962	3.24215303886275	4.35365111005659	0.0116785118521905	11.1634763472992	32.9298254404406	33.7388789647084	40.9567791426711	5.36859497733712	5.04129785648301	1.33459871162486
39.0148107418121	46.5407141466098	40.2878867383532	39.0371830629952	46.4944046173198	45.1384576533563	39.9678261947065	45.34483539929	38.866020928854	34.5418661007307	38.8683528418641	40.3552725586203	47.7463642708359	37.9850762880722	30.4256691235492	41.8067974500856	34.3406655973666	40.309510527563	3.60494708665265	7.79717900517357	4.28254816729511	6.03242269326481	6.91102854269388	5.62922576649513	4.22809592904457	6.94389861863116	4.71601407057819	3.72598796343353	3.17422224842504	4.89136796716723	7.53391583733544	4.54995830383441	6.61688630599975	7.02248300067803	3.32655815661188	4.5864479090157	0.0116785118521905	11.1366149709357	32.9825063432852	33.7388789647084	40.6457784835886	5.22900068821609	5.06075029037796	1.208626043324
39.0910118046586	46.4029398456446	40.2543194435773	39.1528954202295	46.3471957552298	45.2186212327606	39.9569645391155	45.2696417121114	38.8725818302252	34.480774373019	38.8683528418641	40.4745331035114	47.6628810487473	38.0036298941828	30.4256691235492	41.7528260478985	34.4197777320621	40.309510527563	3.58504296390439	7.75816730359266	4.30554503225725	6.08707077953175	6.93357812862901	5.41020929190988	4.24774074610172	6.99532374399295	4.77687563299299	3.84959625664657	3.17422224842504	4.79632099759385	7.35625049350438	4.5495987072324	6.61688630599975	6.98723902426872	3.38240087333023	4.5864479090157	0.0116785118521905	11.1146048910428	32.9825063432852	33.7388789647084	42.2136300821919	5.52533619001279	5.12636116403095	1.8947069067127
39.0910118046586	46.4771083925208	40.1802469130914	39.1069608917391	46.2838504906398	45.2599113606204	39.9343539265839	45.1769755939663	38.930077546473	34.480774373019	38.7673423091351	40.4745331035114	47.8264401027168	38.0163474729185	30.4316235658681	41.8416669634282	34.2768359630499	40.3307303055707	3.58504296390439	7.66951288745145	4.46821872556375	6.22770564340987	6.78605132604207	5.1650224283215	4.40973746343658	7.1936904131907	4.99842128998347	3.84959625664657	3.28849660238328	4.79632099759385	7.47496365628802	4.46976734115904	6.65495946732267	6.99675803764778	3.33951989355393	4.57734582413596	0.0116785118521905	11.1623594383151	32.9345573307254	33.9529614964526	41.5254018081152	4.88036723619329	6.52805169567484	1.48900396226838
39.0910118046586	46.6385077134988	40.154959400836	39.1069608917391	46.2940307684775	45.2760836032518	39.8935440119353	45.2860483173532	38.885660357905	34.5341853802528	38.6788802507402	40.5723436331113	47.894943675402	38.2231277450883	30.5674907574561	41.8707292342379	34.4039871108538	40.443244127507	3.58504296390439	7.7039719430473	4.39976836129733	6.22770564340987	6.95458040280442	5.33783318042263	4.40115607466614	7.34314947803394	4.84515517113462	3.91421603893316	3.24827838307816	4.79950196766079	7.47346365172408	4.53889558323313	6.62575298318	6.92803607642543	3.41863668350646	4.57181081067431	0.0116785118521905	11.1393850443097	32.8720331628653	33.8879573734748	41.6597383967452	5.29805535609039	5.1374789178156	1.24331834928665
38.984757701729	46.4986374678954	40.0450343296778	39.0657403993911	46.2940307684775	45.2760836032518	39.8935440119353	45.3749165125636	38.885660357905	34.5632066816107	38.6788802507402	40.7231534332229	47.9751045611779	38.0987294804501	30.5819500262652	42.001861958651	34.3452133249138	40.3244725694553	3.56147173152716	7.63664839357384	4.54650319823629	6.20454275822536	6.95458040280442	5.33783318042263	4.40115607466614	7.28529470004895	4.84515517113462	3.88597454175631	3.24827838307816	4.86277106813792	7.32566526333312	4.54735446331741	6.83168956213649	6.98428141058573	3.31571266296374	4.48509354867468	0.0116785118521905	11.2739529142756	32.7618853722264	34.0263886264601	39.9036580688019	5.59427835283363	6.25794938306006	1.5962869403533
39.0959964240936	46.52837370792	39.9728296143255	39.0657403993911	46.2940307684775	45.2760836032518	39.8424019072274	45.3617158258737	38.7155868386505	34.5675987935974	38.7165328596513	40.7231534332229	47.9739796006854	38.0987294804501	30.6992584098871	41.9414586250632	34.28967797483	40.2629604869742	3.50699737497476	7.68623089594064	4.60090630860988	6.20454275822536	6.95458040280442	5.33783318042263	4.28947626664188	7.29306969387857	4.87040126905918	3.89303710558887	3.08554167152658	4.86277106813792	7.34243830690713	4.54735446331741	6.81852009379353	6.96847754734007	3.41257875579849	4.40920818541167	0.0116785118521905	11.2925600311151	32.7176960542176	34.0818080358151	39.6678232758958	4.69182515946735	5.79644658516018	2.19924751375566
38.9658903940688	46.4992582074633	39.8832778781124	38.9051765368921	46.1767596040883	45.2924871848157	39.8844084334186	45.1531987294554	38.6193740301819	34.5452324884927	38.676835953257	40.6962424353588	48.0226091791543	38.1242717017499	30.7569183185966	41.9232828426721	34.2454144181642	40.4952847104398	3.50334667609853	7.75850916801307	4.58559211141801	6.12977051477659	7.04901787437888	5.44443660012047	4.38546334946544	7.28002397683207	4.74623896224538	3.88730788948993	3.12058002926508	4.76152615335139	7.30573044528519	4.65790747868909	6.87781976725602	6.94476640783723	3.38832799396824	4.5484171020822	0.0116785118521905	11.1529105748331	32.8896298333792	34.0012087556853	38.1098370131551	5.81957719776719	5.28839936026192	2.20956233849436
38.9658903940688	46.5857325937323	39.749855266408	39.0274304094179	46.1900322891442	45.1832481006182	39.8844084334186	45.1934405287109	38.586276061196	34.5733887334986	38.843547780452	40.7199012828699	47.9126843047395	38.1242717017499	30.7570598630023	41.9121797093915	34.3752271811845	40.4934074476746	3.50334667609853	7.59836674410698	4.59464329181285	6.01708564286986	7.09074362025412	5.31603207934499	4.38546334946544	7.39082787151932	4.95962569757314	3.98707103498895	3.12080390676291	4.83373748127236	7.30407494432341	4.65790747868909	6.9953962570231	7.13531217485732	3.39342661741065	4.60449214770095	0.0116785118521905	11.1529105748331	32.8896298333792	34.0012087556853	38.7991832926555	4.72505635155933	5.21723585024506	1.32667156194431
38.9658903940688	46.551961822198	39.6971787118778	39.0746119743157	46.1265815022237	45.2147681872773	39.8844084334186	45.1934405287109	38.5886257999291	34.5240486371374	38.8851063783357	40.6096259921697	47.8358707949445	38.2250417812976	30.591311416951	41.9455771479681	34.3598888541861	40.5792603585474	3.50334667609853	7.5002253716949	4.63302467506623	6.0322530572682	7.24297423043149	5.55286881439483	4.38546334946544	7.39082787151932	5.10751104987296	3.94735172680089	3.07151196980934	5.0028262606305	7.29983877139837	4.57249886743269	7.09014424476856	7.10152773655999	3.35650135911501	4.67884797218687	0.0116785118521905	11.126060021843	32.8916751864364	33.9083630506214	40.9342355603874	5.79696529263855	4.6044453555859	1.45803780109452
39.0474368937197	46.6820719814683	39.5811872377367	39.1034997123186	46.133284708064	45.2859740567782	39.8844084334186	45.233966374864	38.5687218636331	34.5240486371374	38.8851063783357	40.7187200877663	47.7787066674954	38.2116145526808	30.6392286752189	42.0635868290326	34.4060227619927	40.5338662879336	3.51662866539681	7.43360319448209	4.7402821660794	6.14618342041139	7.33469600464684	5.58278454094065	4.38546334946544	7.25461478738942	5.20183666080488	3.94735172680089	3.07151196980934	5.01521638807761	7.23061424758643	4.68592758265378	7.1105328832562	7.30549601559248	3.45933608880474	4.5123309270673	0.0116785118521905	11.126060021843	32.8916751864364	33.9083630506214	40.9585384384605	5.25084482429399	3.55857732251347	1.52297893662842
39.0474368937197	46.9123441173829	39.5220457010012	39.162285233401	45.9914248128835	45.2315598158563	40.0827555005175	45.233966374864	38.6858410507723	34.5240486371374	38.8851063783357	40.8476413903664	47.7215695457772	38.2208528981734	30.5997936147809	42.1680373289439	34.5083165415653	40.5338662879336	3.51662866539681	7.3915856243031	4.76942475506296	6.23468785102717	7.30240000114486	5.43656423567361	4.41442588014845	7.25461478738942	5.29491856753235	3.94735172680089	3.07151196980934	4.98274728046333	7.51578262783103	4.64278373286169	7.17699494204393	7.32094128472574	3.45158162907381	4.5123309270673	0.0116785118521905	11.126060021843	32.8916751864364	33.9083630506214	40.5187170375151	5.5702637586462	3.75708090179201	1.74791089916614
39.0871159526679	46.8853661195428	39.5162409286726	39.2083778595018	45.9503920584342	45.1515771741601	40.2115301791869	45.3752087749653	38.7966233819827	34.6986182535699	38.9211097415986	40.6313982301825	47.730031160046	38.0672168342237	30.5706302690255	42.1680373289439	34.5083165415653	40.6264750161452	3.70287117498794	7.30495803659494	4.60220608126422	6.23182403842146	7.43406937853471	5.31006927244175	4.44797411138128	7.40935053828887	5.1131971252571	3.98098823753244	3.08083960488137	4.85174957161188	7.4008354662177	4.82993135762634	7.08063423556909	7.32094128472574	3.45158162907381	4.74984391625886	0.0116785118521905	11.1529780136564	32.9271466966425	33.9951923981891	41.4168012089299	5.9560435647895	5.36040811683427	2.35193569807085
39.2234034682949	46.8297829976151	39.4030280650175	39.1777257127911	46.0418851636052	45.1515771741601	40.2611274807767	45.2831835679998	38.7835608788206	34.532149188741	39.1101773205728	40.5408809057721	47.7021632834106	37.969254846995	30.4071729453575	42.1680373289439	34.5083165415653	40.615006513525	3.73673321285839	7.20879554149302	4.69253975410769	6.38266521704981	7.35434889852042	5.31006927244175	4.3066075604272	7.42061032730606	5.07989577255742	3.95958801625265	3.0886680314361	4.86868478349342	7.44331782184342	4.79677408839968	7.04501006951424	7.32094128472574	3.45158162907381	4.79634173302722	0.0116785118521905	11.1283072846091	32.9989000215177	33.9332376586443	39.1707026484053	4.70968772968518	4.43255216947637	1.65873744669911
39.2234034682949	46.8660862560811	39.4918571338055	39.2868219476731	45.95518043445	45.1515771741601	40.3549911264721	45.269455896061	38.7097717031014	34.532149188741	39.1101773205728	40.3046911869471	47.9373249941971	37.9589049978873	30.3778772048931	42.0324706374633	34.5083165415653	40.7976030396217	3.73673321285839	7.14798941213672	4.58842552371524	6.51157510061277	7.24804798214751	5.31006927244175	4.40593155432338	7.35207043216851	5.13980574353688	3.95958801625265	3.0886680314361	4.8105952768976	7.50474357545972	4.78924449028621	7.09689877689792	7.39224508613176	3.45158162907381	4.8089205195188	0.0116785118521905	11.0998956095254	32.865934646821	33.7891153294031	41.219157276447	5.79556995441205	4.90887608813055	1.461765874255
39.1256781216985	46.8917503520671	39.5124822231514	39.2860361724413	45.9415306494991	45.1515771741601	40.3283965379516	45.1025378409164	38.7144045457292	34.6159324409912	39.1101773205728	40.2934627689328	47.9373249941971	37.7856568206326	30.4228429623173	42.1420415100544	34.3893586189415	40.7453267941397	3.74696019553444	7.0977370566906	4.71114968438471	6.59843310230494	7.38283778363316	5.31006927244175	4.32742670463139	7.52329779597487	5.04142786212312	3.83683426952823	3.0886680314361	4.86795340916353	7.50474357545972	4.75529095934108	7.23176440709578	7.38834262385138	3.58253656937651	4.77704934374485	0.0116785118521905	11.0998956095254	32.865934646821	33.7891153294031	41.5457895390774	5.74277114296696	5.60894080881333	1.48898679661389
39.2457630912769	47.1300137363411	39.4232504626251	39.2694285218113	45.9488885479397	45.253412454208	40.323772646022	45.0213036749719	38.7820150365482	34.6200551968583	39.1101773205728	40.3536569325333	47.9802217419227	37.835229837186	30.2357282335213	42.1420415100544	34.4225769464306	40.7538533970313	3.53832150926424	7.12518353965869	4.6245023363393	6.5778343077576	7.4485373556306	5.33909608681989	4.16682237294825	7.43039952667318	4.93664156022346	3.97849782820653	3.0886680314361	4.83284076495238	7.6954422182395	4.56477010177104	7.16795115791589	7.38834262385138	3.70992450668629	4.87978256723533	0.0116785118521905	11.0998956095254	32.865934646821	33.7891153294031	39.2540614204919	5.11516887088972	5.39457403572383	1.7618222035884
[truncated: 3,470 more rows]
