# Supplementary material for: Modelling primaquine-induced haemolysis in G6PD deficiency
Source: eLife. 2017 Feb 4;6:e23061. doi: 10.7554/eLife.23061 (PMC5330681; doi:10.7554/eLife.23061)
Supplement: Source code 1. — DOI: http://dx.doi.org/10.7554/eLife.23061.015 [file elife-23061-code1.zip]

Archive with 20 entries (19 files):
- Analysis of G6PD deficients.R
- __MACOSX/
- __MACOSX/._Analysis of G6PD deficients.R
- forward_sim.c
- __MACOSX/._forward_sim.c
- forward_sim.dll
- __MACOSX/._forward_sim.dll
- forward_sim.o
- __MACOSX/._forward_sim.o
- functions.R
- __MACOSX/._functions.R
- Kheng2015_data.dta
- __MACOSX/._Kheng2015_data.dta
- mcmc_hierarchicalmodel.R
- __MACOSX/._mcmc_hierarchicalmodel.R
- README.txt
- setupmodel.R
- __MACOSX/._setupmodel.R
- SimpleCodeExamples.R
- __MACOSX/._SimpleCodeExamples.R
