# Supplementary material for: Modelling primaquine-induced haemolysis in G6PD deficiency
Source: eLife. 2017 Feb 4;6:e23061. doi: 10.7554/eLife.23061 (PMC5330681; doi:10.7554/eLife.23061)
Supplement: Source code 1. — DOI: http://dx.doi.org/10.7554/eLife.23061.015 [file elife-23061-code1.zip › Analysis of G6PD deficients.R]

######################################################################################
## We use the posteriors from the analysis on the normals
######################################################################################

## This looks at the data from Kheng (2015)

# This script does the following:
# 1. Runs MCMC using the data from Kheng (2015)
# 2. Plots/checks for convergence of the MCMC samples
# 3. Compares posterior predictions with data
# 4. Calculates optimal dosing regimen 

rm(list=ls())
library(foreach)
library(doParallel)
library(truncnorm)

source('setupmodel.R')
source('functions.R')
source('mcmc_hierarchicalmodel.R')


################################### MORE PARAMS  ##################################
###################################################################################

# the hours at which haematrocit measurements and reticulocyte counts were taken
days_measurements <- c(0,1,2,3,7,14,21,28,35,42,49,56)
measurement_indices <- days_measurements*24 + 1

# parameters of the model for these data
weeks = 8; nhours = 24*7*weeks;
drug_regime = rep(c(rep(1, 24), rep(0,6*24)), weeks)
max_moves = 2000
myparams = list(d=NA, hill=NA, mid_transit=NA, mid_hemat=NA, mu_ssh=NA, mu_rho=NA, sigma_ssh=NA, sigma_rho=NA)

move_sd = list(ssh_sd = .1, rho_sd = .1, hill = .1, mid_transit = .1, mid_hemat = .1, d = 0.01)
pop_params_initial = list(d=0.05, hill=10, mid_transit=38, mid_hemat=35)
hyper_params_initial = list(mu_ssh = 40, mu_rho = 5, sigma_ssh = 1, sigma_rho = 1)

mydata = load_bobs_data(); 
hemat_data = mydata$hemat_data_def
retic_data = mydata$retic_counts_def
chains = 4
time_lag = 24
N_defs = nrow(hemat_data)
hemat_indices = c(0,1,2,3,7,14,21,28,35,42,49,56)*24 + 1
retic_indices = c(0,1,2,3,7,14,21,28,35,42,49,56)*24 + 1


################################# RUN MCMC CHAINS IN PARALLEL ####################
##################################################################################
# This codes takes a while to run... So alternative is just to load the posterior 
# samples from file posterior_samples_deficients, see next section
# 
# 
# registerDoParallel(cores=chains)
# stime <- system.time({
#   r <- foreach(i=1:chains) %dopar% {
# 
# 
#     chain_matrix = mcmc_sampler(pop_params_initial = pop_params_initial, hyper_params_initial = hyper_params_initial,
#                                 move_sd = move_sd, hemat_data = hemat_data, retic_data = retic_data,time_lag = time_lag,
#                                 retic_indices = retic_indices, hemat_indices = hemat_indices, nhours = nhours,
#                                 drug_regime = drug_regime, max_moves = max_moves, burnin = 1000)
# 
#     return(chain_matrix)
# 
#   }
# })
# stime
# 
# aa = mcmc.list(mcmc(r[[1]]), mcmc(r[[2]]), mcmc(r[[3]]), mcmc(r[[4]]))
# plot(aa)
# gelman.diag(aa);
# round(1 - rejectionRate(aa), 2)
# # need to write the params vector and restart R otherwise it crashes..##
# K = 1000
# thetas_def = array(dim=c(chains*K,44))
# colnames(thetas_def) = c(1:18, 1:18, names(myparams))
# for(i in 1:18){
#   names(thetas_def)[i] = paste('steady_state_subject',i,sep='')
#   names(thetas_def)[i+18] = paste('max_prod_subject',i,sep='')
# }
# thetas_def[1:K,] = r[[1]]
# thetas_def[(K+1):(2*K),] = r[[2]]
# thetas_def[(2*K+1):(3*K),] = r[[3]]
# thetas_def[(3*K+1):(4*K),] = r[[4]]
# 
# thetas_def =as.data.frame(thetas_def)
# write.csv(thetas_def, file = 'posterior_samples_deficients.csv',row.names = F)


#########################################################################################
#########################################  Analysis of posterior samples ################
#########################################################################################

# Load the posterior samples:
# First 34 columns are individual level parameters, last 8 cols are population level parameters
thetas_def = read.csv('posterior_samples_deficients.csv')
par(mfrow=c(3,3))
# Trace plots for population level params
for(i in 1:8){
  plot(thetas_def[,i+34],type='l', main = names(myparams)[i])
  
}


#betterPairs(thetas_def[,35:42])
mynames = c('d', 'k', expression(Hb[1/2]^R), expression(Hb[1/2]^rho), 
            expression(mu[Hb]), expression(mu[rho]), expression(sigma[Hb]), expression(sigma[rho]))
mylabs = c('killing parameter', 'hill coefficient', 'hematocrit', 'hematocrit',
           'hematocrit', 'max-fold production of RBCs', 'variance', 'variance')
par(mfrow=c(3,3))

for(i in (2*N_defs+1):ncol(thetas_def)){
  hist(log(thetas_def[,i],base=10), yaxt='n', ylab=NULL, main = mynames[(i-2*N_defs)], 
       xlab=mylabs[(i-2*N_defs)], col = 8)
  abline(v = median(thetas_def[,i]), col = 'red')
}

par(mfrow=c(1,2))
N = 100
theta_sample = list(d=NA, steady_hemat=NA, max_prod=NA, hill=NA, mid_hemat=NA, mid_transit=NA)

##########################################################################################
##### Reticulocytes: comparing posterior model predictions and data
##########################################################################################
matplot(days_measurements,t(retic_data),xlim=c(0,56), type='l', col='red',
        bty='n',xlab='days', ylab='Reticulocytes (%)', xaxt='n', yaxt='n',lty=3, cex.lab=1.5)
axis(1, at= days_measurements)
axis(2, at= c(0,2,4,6,8,10))

for(p in 1:N){
  
  rind = sample(1:nrow(thetas_def),1)
  theta_sample$steady_hemat = rnorm(1, mean = median(thetas_def[, 'mu_ssh']), 
                                    sd = median(thetas_def[, 'sigma_ssh']))
  theta_sample$max_prod = rnorm(1, mean = median(thetas_def[, 'mu_rho']), 
                                sd = median(thetas_def[, 'sigma_rho']))
  
  if(theta_sample$steady_hemat < 48 && theta_sample$steady_hemat > 35 && theta_sample$max_prod < 8 && theta_sample$max_prod > 2){
    theta_sample$d = as.numeric(thetas_def[rind, 'd'])  
    theta_sample$hill = as.numeric(thetas_def[rind, 'hill'])
    theta_sample$mid_hemat = as.numeric(thetas_def[rind, 'mid_hemat'])
    theta_sample$mid_transit = as.numeric(thetas_def[rind, 'mid_transit'])
    
    pps = initialise_params()
    steady_dist_norm =   rep(pps$lambda, pps$T_m )
    steady_dist_retics = rep(pps$lambda, pps$T_retic)
    steady_dist_rbcs =   rep(pps$lambda, pps$T_RBC)
    
    res = sim_patient(theta = theta_sample, nhours=nhours, initial_dist_normobl = steady_dist_norm, 
                      initial_dist_retics = steady_dist_retics, initial_dist_rbcs = steady_dist_rbcs, 
                      drug_regime = drug_regime, hemat_0 = theta_sample$steady_hemat, time_lag = time_lag)
    
    points(days_measurements, res[[7]][retic_indices], type='l', lty = 2, col='blue')
  }  
}
# show median of data at each timepoint
points(days_measurements, apply(retic_data,2,median,na.rm=T), 
       type='l', lwd=3, col='black')

########################################################################################################################
########## haemoglobin data: comparing posterior predictions and data
########################################################################################################################

matplot(days_measurements, t(hemat_data)/3,xlim=c(0,56), col='red', type='l',
        bty='n',xlab='days', ylab='Haemoglobin (g/dL)', xaxt='n', yaxt='n', ylim = c(8,17),lty = 3, cex.lab=1.5)
axis(1, at= days_measurements)
axis(2, at= 8:17)

for(p in 1:N){
  
  rind = sample(1:nrow(thetas_def),1)
  theta_sample$steady_hemat = rnorm(1, mean = median(thetas_def[, 'mu_ssh']), 
                                         sd = median(thetas_def[, 'sigma_ssh']))
  theta_sample$max_prod = rnorm(1, mean = median(thetas_def[, 'mu_rho']), 
                                     sd = median(thetas_def[, 'sigma_rho']))
  if(theta_sample$steady_hemat < 48 && theta_sample$steady_hemat > 35 && theta_sample$max_prod < 8 && theta_sample$max_prod > 2){
    
    theta_sample$d = as.numeric(thetas_def[rind, 'd'])  
    theta_sample$hill = as.numeric(thetas_def[rind, 'hill'])
    theta_sample$mid_hemat = as.numeric(thetas_def[rind, 'mid_hemat'])
    theta_sample$mid_transit = as.numeric(thetas_def[rind, 'mid_transit'])
    
    pps = initialise_params()
    steady_dist_norm =   rep(pps$lambda, pps$T_m )
    steady_dist_retics = rep(pps$lambda, pps$T_retic)
    steady_dist_rbcs =   rep(pps$lambda, pps$T_RBC)
    
    res = sim_patient(theta = theta_sample, nhours=nhours, initial_dist_normobl = steady_dist_norm, 
                      initial_dist_retics = steady_dist_retics, initial_dist_rbcs = steady_dist_rbcs, 
                      drug_regime = drug_regime, hemat_0 = theta_sample$steady_hemat, time_lag = time_lag)
    points(days_measurements, res[[6]][hemat_indices]/3, type='l', lty = 2, col='blue')
    
   
  }
}
points(days_measurements, apply(hemat_data,2,median,na.rm=T)/3, type='l', lwd=3, col='black')


############################################################################
################# Finding optimal ascending dose ###################
############################################################################

# In order to approximate an optimal regimen, its necessary to approiximate the dose-response relationship
# The following code aggregates data from the historical studies (Figures 1&2 in paper) and Kheng (2015) data to 
# approximate this relationship.
# This produces the left plot in figure 6:
doses = c(45, 15,  60, 45, 15, 30)
dds = log(c(0.015, .092, .009, .013, .095, .057), base = 10)
thetas.df = read.csv('posterior_samples_deficients.csv')
ind = sample(1:nrow(thetas.df), 1)
theta =  list(d=NA, steady_hemat=thetas.df$steady.hemat[ind], max_prod=thetas.df$max_prod[ind],
              hill=thetas.df$hill[ind], mid_hemat=thetas.df$mid_hemat[ind], mid_transit=thetas.df$mid_transit[ind])

par(mfrow=c(1,2), las =1)
plot(jitter(doses,.5), dds, bty='n', lwd = 3, xlab='total dose in base mg',
     col= c('blue', 'red',rep('green',4)), pch=3, ylab = 'log(d)', xaxt='n', cex.lab=1.5)
axis(1, at=c(15,30,45,60))
points(jitter(rep(45,10),.1), log(thetas.df$d[sample(1:nrow(thetas.df),10)],
                                  base = 10), col='red')
d_params = c(dds,log(thetas.df$d[sample(1:nrow(thetas.df),2)],base=10))
doses_aug = c(doses,jitter(rep(45,2)))
lin_full = lm(d_params ~ doses_aug)
predict_doses =  seq(5,60,1)

f = function(xs, a, b) {
  ys = b + a*xs
  return(ys)
}
xs = 10:60; 
ys = f(xs, a= lin_full$coefficients[2], b=lin_full$coefficients[1])
points(xs, ys, lty = 4, type='l')

## Use the median posterior values
theta<- list()
theta$steady_hemat = median(thetas_def[, 'mu_ssh'])
theta$max_prod = median(thetas_def[, 'mu_rho']) 
theta$hill = median(thetas_def[, 'hill'])
theta$mid_hemat = median(thetas_def[, 'mid_hemat'])
theta$mid_transit = median(thetas_def[, 'mid_transit'])
theta$d = NA


increments = 2.5 # the minimal dose increment in mgs
min_dose = 7.5 # minimal daily dose
max_dose = 30 # maximal daily dose

ndays = 20 # number of days in regimen
current_dose = rep(min_dose, ndays)
total_dose = sum(current_dose)
max_total_dose = 380 #maximal number of mgs in regimen

## Greedy algorithm to find optional dose by minimising the gradient of the fall in Hb
while(total_dose<max_total_dose){
  max_int = sum(current_dose<max_dose)
  score = array(dim=max_int)
  for(i in 1:max_int){
    
    ind = current_dose[i:max_int] < current_dose[i] + increments
    proposal_dose = current_dose
    proposal_dose[i:max_int][ind] = proposal_dose[i:max_int][ind] + increments
    ds = 10^f(proposal_dose,a= lin_full$coefficients[2], b=lin_full$coefficients[1])
    h = evaluate_dose(theta = theta, ndays = ndays, d_parameters = ds, time_lag = 24)$hemat/3
    score[i] = sum(abs(diff(h))^2)
    
  }
  ind = current_dose[which.min(score):max_int] < current_dose[which.min(score)] + increments
  current_dose[which.min(score):max_int][ind] = current_dose[which.min(score):max_int][ind] + increments
  total_dose = sum(current_dose)
  
  print(total_dose)
}

par(mfrow=c(1,2))
ds = 10^f(current_dose,a= lin_full$coefficients[2], b=lin_full$coefficients[1])
h = evaluate_dose(theta = theta, ndays = ndays, d_parameters = ds, time_lag = 24)$hemat/3
plot(0:ndays,h, type='l', ylim=c(9,14), bty='n', xlab='days', lwd = 3,
     col='red', ylab='Haemoglobin (g/dL)', xaxt='n', yaxt='n', xlim=c(0,20), cex.lab=1.5)
axis(1, at=c(0,5,10,15,20))
axis(2, at=9:14, las=2)

simplified_dose = c(rep(7.5, 5), rep(15, 5), rep(22.5,5), rep(30,5))

ds_simplified_dose = 10^(f(simplified_dose, a= lin_full$coefficients[2], b=lin_full$coefficients[1])) 
h = evaluate_dose(theta = theta, ndays = ndays, d_parameters = ds_simplified_dose, time_lag = 24)$hemat/3
points(0:(ndays), h, type='l', col='blue', lty = 3, lwd =3)
legend('topright', legend = c('idealised', 'practical'), bty='n', title = 'primaquine regimen',
       lwd = 3, lty=c(1,3), col=c('red', 'blue'), cex=1.5)
plot(1:ndays,current_dose, pch=3 , col='red', xlab='days', bty='n', cex.lab=1.5,
     ylab='dose in mg', xaxt = 'n', yaxt='n', ylim=c(7.5,30), xlim=c(0,20))
axis(1, at= c(0,5,10,15,20))
axis(2, at=c(7.5, 15, 22.5, 30), las=2)
points(1:ndays, current_dose, type='l', lty=3, col='red')
points(1:ndays, simplified_dose, col='blue')
points(1:ndays, simplified_dose, col='blue', type='l', lty=3)
