# Supplementary material for: Modelling primaquine-induced haemolysis in G6PD deficiency
Source: eLife. 2017 Feb 4;6:e23061. doi: 10.7554/eLife.23061 (PMC5330681; doi:10.7554/eLife.23061)
Supplement: Source code 1. — DOI: http://dx.doi.org/10.7554/eLife.23061.015 [file elife-23061-code1.zip › functions.R]

### some random functions useful for plotting etc

library(IDPmisc)
library(MASS)
library(ggplot2)
library(reshape2)

panel.hist <- function(x, ...)
{
  usr <- par("usr"); on.exit(par(usr))
  par(usr = c(usr[1:2], 0, 1.5) )
  h <- hist(x, plot = FALSE)
  breaks <- h$breaks; nB <- length(breaks)
  y <- h$counts; y <- y/max(y)
  rect(breaks[-nB], 0, breaks[-1], y, col="blue4", ...)
}

panel.cor <- function(x, y, digits=2, prefix="", cex.cor)
{
  usr <- par("usr"); on.exit(par(usr))
  par(usr = c(0, 1, 0, 1))
  r <- abs(cor(x, y, method = "spearman"))
  txt <- format(c(r, 0.123456789), digits=digits)[1]
  txt <- paste(prefix, txt, sep="")
  if(missing(cex.cor)) cex <- 0.8/strwidth(txt)
  text(0.5, 0.5, txt, cex = cex * r)
}

betterPairs <- function(YourData){
  return(pairs(YourData, lower.panel=function(...) {par(new=TRUE);ipanel.smooth(...)}, diag.panel=panel.hist, upper.panel=panel.cor))
}


plotmychains = function(thetas){
  
  theta_xaxes = c('d', 'hematocrit', 'production scaling',
                  'hematocrit', 'hematocrit', 'k')
  par(mfrow= c(2,3))
  
  for(i in 1:6){
    plot(thetas[,i], type='l', main = colnames(thetas)[i],
         xlab = theta_xaxes[i])
  }
}

# Multiple plot function
#
# ggplot objects can be passed in ..., or to plotlist (as a list of ggplot objects)
# - cols:   Number of columns in layout
# - layout: A matrix specifying the layout. If present, 'cols' is ignored.
#
# If the layout is something like matrix(c(1,2,3,3), nrow=2, byrow=TRUE),
# then plot 1 will go in the upper left, 2 will go in the upper right, and
# 3 will go all the way across the bottom.
#
multiplot <- function(..., plotlist=NULL, file, cols=1, layout=NULL) {
  library(grid)
  
  # Make a list from the ... arguments and plotlist
  plots <- c(list(...), plotlist)
  
  numPlots = length(plots)
  
  # If layout is NULL, then use 'cols' to determine layout
  if (is.null(layout)) {
    # Make the panel
    # ncol: Number of columns of plots
    # nrow: Number of rows needed, calculated from # of cols
    layout <- matrix(seq(1, cols * ceiling(numPlots/cols)),
                     ncol = cols, nrow = ceiling(numPlots/cols))
  }
  
  if (numPlots==1) {
    print(plots[[1]])
    
  } else {
    # Set up the page
    grid.newpage()
    pushViewport(viewport(layout = grid.layout(nrow(layout), ncol(layout))))
    
    # Make each plot, in the correct location
    for (i in 1:numPlots) {
      # Get the i,j matrix positions of the regions that contain this subplot
      matchidx <- as.data.frame(which(layout == i, arr.ind = TRUE))
      
      print(plots[[i]], vp = viewport(layout.pos.row = matchidx$row,
                                      layout.pos.col = matchidx$col))
    }
  }
}
prior_to_posterior = function(thetas.df){
  ## Compare the priors to the posteriors
  
  par(mfrow=c(2,3))
  f = function(x) return (exp(log_prior_d(x)))
  upper_dens = max(density(thetas.df$d,na.rm = T)$y)*1.02
  curve(f, ylim=c(0,upper_dens), xlim = c(0,.1), main='d', ylab = 'density', bty='n')
  points(density(thetas.df$d,na.rm = T), type='l', col='red', xlim=c(0,1))
  
  f = function(x) return (exp(log_prior_steady_state(x)))
  upper_dens = max(density(thetas.df$`steady hemat`,na.rm = T)$y)*1.02
  curve(f, 30, 50, xlim = c(30,48), main='steady state', ylim=c(0,upper_dens),  bty='n',
        xlab='hematocrit', ylab = 'density')
  points(density(thetas.df$`steady hemat`, na.rm = T), type='l', col='red')
  
  f = function(x) return (exp(log_prior_max_prod(x)))
  upper_dens = max(density(thetas.df$`max prod`,na.rm = T)$y)*1.02
  curve(f, 3, 8, main='max production', ylim=c(0,upper_dens), xlab='rho', bty='n',
        ylab = 'density')
  points(density(thetas.df$`max prod`,na.rm = T), type='l', col='red')
  
  f = function(x) return (exp(log_prior_transit_hill_coef(x)))
  upper_dens = max(density(thetas.df$hill,na.rm = T)$y)*1.3
  curve(f, 2, 8, ylim=c(0,upper_dens), main='Hill coef', xlab = 'k', ylab = 'density',bty='n')
  points(density(thetas.df$hill, na.rm = T), type='l', col='red')
  
  f = function(x) return (exp(log_prior_mid_hemat(x)))
  upper_dens = max(density(thetas.df$`mid hemat`,na.rm = T)$y)*1.01
  curve(f, 18, 42, ylim=c(0,upper_dens), main='Mid hematocrit', ylab = 'density',bty='n',
        xlab = 'hematocrit')
  points(density(thetas.df$`mid hemat`, na.rm = T), type='l', col='red')
  
  f = function(x) return (exp(log_prior_mid_transit(x)))
  upper_dens = max(density(thetas.df$`mid transit`,na.rm = T)$y) *1.01
  curve(f, 28, 45, ylim=c(0,upper_dens), main='Mid transit', ylab = 'density', bty='n',
        xlab = 'hematocrit')
  points(density(thetas.df$`mid transit`, na.rm = T), type='l', col='red')
  
}
