# Supplementary material for: Modelling primaquine-induced haemolysis in G6PD deficiency
Source: eLife. 2017 Feb 4;6:e23061. doi: 10.7554/eLife.23061 (PMC5330681; doi:10.7554/eLife.23061)
Supplement: Source code 1. — DOI: http://dx.doi.org/10.7554/eLife.23061.015 [file elife-23061-code1.zip › mcmc_hierarchicalmodel.R]

## Hierarchical model for steady state hemoglobin and maximum production rho
# Gibbs moves for hyperparameters
# Metropolis Hastings moves for model parameters

### Prior specification
library(coda)

## Priors for the mean parameters                                                            
log_prior_mu_ssh = function(x) return(dnorm(x, mean = 40, sd = 3 ,log = T) )
log_prior_mu_rho = function(x) return( dnorm(x, mean = 4, sd = 1, log = T) + dunif(x, min = 2, max=8, log = T))

## Assume flat priors for the variance
log_prior_d = function(x, d_prior_mean = 0.05) return(dbeta(x, shape1 = 2, shape2 = (2-d_prior_mean*2)/d_prior_mean, 
                                                            log = T) ) 
log_prior_mid_hemat = function(x) return(dnorm(x, mean = 30, sd = 3, log = T))
log_prior_mid_transit = function(x) return(dnorm(x, mean = 30.9, sd = 2, log = T))
log_prior_hill = function(x) return(dnorm(x, mean=10, sd=2, log = T) + dunif(x, min = 0, max = 20, log = T))

log_prior = function(hyper_params, pop_params){
  log_p = log_prior_d(pop_params[['d']]) +  
    log_prior_mu_ssh(hyper_params[['mu_ssh']])+ 
    log_prior_mu_rho(hyper_params[['mu_rho']]) + 
    log_prior_mid_hemat(pop_params[['mid_hemat']]) + 
    log_prior_mid_transit(pop_params[['mid_transit']]) + log_prior_hill(pop_params[['hill']])
  
  return(log_p)
}

mcmc_sampler = function(pop_params_initial, hyper_params_initial, hemat_data, retic_data, move_sd, time_lag,
                        retic_indices, hemat_indices, nhours, drug_regime, max_moves = max_moves, burnin=1){
  
  
  library(msm)
  library(coda)
  library(truncnorm)
  dyn.load("forward_sim.dll")
  
  
  N =  nrow(hemat_data); if(is.null(N)){ stop('hemat_data needs to be a matrix with non null number of rows') }
  P = length(pop_params_initial)
  K = length(hyper_params_initial)
  
  accept_p = log(runif(max_moves * ( N+P )) )
  loglik_proposal = loglik_current = array(dim = N)
  
  ## Initialise individual level parameters
  if(burnin>max_moves) burnin = 0
  chain_matrix = array(dim = c(max_moves-burnin, 2*N + P + K ))
  
  steady_hemat_current = rep(x = hyper_params_initial[['mu_ssh']], N)
  max_prod_current = rep(x = hyper_params_initial[['mu_rho']], N)
  pop_params_current = pop_params_initial
  hyper_params_current = hyper_params_initial
  
  ## Compute the likelihood of current params
  for(i in 1:N){
    loglik_current[i] = loglik_data(ssh = steady_hemat_current[i], rho_max = max_prod_current[i],
                                    pop_params = pop_params_current, retic_counts = retic_data,
                                    hemat_data = hemat_data, retic_indices = retic_indices, time_lag = time_lag,
                                    hemat_indices = hemat_indices, nhours = nhours, drug_regime = drug_regime)
  }
  logprior_current = log_prior(hyper_params = hyper_params_current, pop_params = pop_params_current)
  
  
  print('Finished setting up, starting MCMC chain....')
  
  for(move in 1:max_moves){
    ### Metropolis moves for individual patient parameters
    for(i in 1:N){ # Individual steady state Hb and max-fold production
      # set up vectors for the proposals
      steady_hemat_proposal = rnorm(1, mean = steady_hemat_current[i], sd = move_sd[['ssh_sd']])
      max_prod_proposal = rnorm(1, mean = max_prod_current[i], sd = move_sd[['rho_sd']])
      if(!(max_prod_proposal < 2) && !(max_prod_proposal > 8)){
        loglik_proposal[i] = loglik_data(ssh = steady_hemat_proposal, rho_max = max_prod_proposal,
                                         pop_params = pop_params_current, retic_counts = retic_data[i,],
                                         hemat_data = hemat_data[i,], retic_indices = retic_indices, time_lag=time_lag,
                                         hemat_indices = hemat_indices, nhours = nhours, drug_regime = drug_regime)
        
        ## acceptance ratio 
        log_ratio = -loglik_current[i] + loglik_proposal[i] + 
          loglikratio_theta_prop(ssh_prop=steady_hemat_proposal, max_rho_prop = max_prod_proposal, 
                                 ssh_c = steady_hemat_current[i],
                                 max_rho_c = max_prod_current[i], params=hyper_params_current) 
        #print(paste('log ratio is ',exp(log_ratio)))# No dependence on the prior here
        if(accept_p[(N+P)*(move-1) + i] < log_ratio ) {
          steady_hemat_current[i] = steady_hemat_proposal
          max_prod_current[i] = max_prod_proposal
          loglik_current[i] = loglik_proposal[i]
        }
      }
    }
    
    
    for(p in names(pop_params_initial)){ # Population parameters
     
      proposal = pop_params_current
      proposal[[p]] = rnorm(1, mean = pop_params_current[[p]], sd = move_sd[[p]])
      logprior_proposal = log_prior(hyper_params = hyper_params_current, pop_params = proposal)
      if(!(logprior_proposal == -Inf)){
        for(i in 1:N){
          loglik_proposal[i] = loglik_data(ssh = steady_hemat_current[i], rho_max = max_prod_current[i],
                                           pop_params = proposal, retic_counts = retic_data[i,], time_lag = time_lag,
                                           hemat_data = hemat_data[i,], retic_indices = retic_indices, 
                                           hemat_indices = hemat_indices, nhours = nhours, drug_regime = drug_regime)
        }
        
        log_ratio = -sum(loglik_current) - logprior_current + sum(loglik_proposal) + logprior_proposal
        if(accept_p[(N+P)*(move-1) + i] < log_ratio ){
          loglik_current = loglik_proposal
          pop_params_current = proposal
          logprior_current = logprior_proposal
        }
      }
    }
    
    ### Gibbs update of hyperparameters
    hyper_params_current[['mu_ssh']] = rnorm(1, mean = mean(steady_hemat_current), 
                                             sd = hyper_params_current[['sigma_ssh']]/sqrt(N))
    hyper_params_current[['mu_rho']] = rnorm(1, mean = mean(max_prod_current), 
                                             sd = hyper_params_current[['sigma_rho']]/sqrt(N))
    hyper_params_current[['sigma_ssh']] = sqrt(sum((hyper_params_current[['mu_ssh']] - steady_hemat_current)^2)/rchisq(1,N-1))
    hyper_params_current[['sigma_rho']] = sqrt(sum((hyper_params_current[['mu_rho']] - max_prod_current)^2)/rchisq(1,N-1))
    
    # write new vector of individual level parameters
    if(move>burnin){
      chain_matrix[move-burnin,1:N] = steady_hemat_current
      chain_matrix[move-burnin,(N+1):(2*N)] = max_prod_current
      chain_matrix[move-burnin, (2*N+1):(2*N+P)] = unlist(pop_params_current)
      chain_matrix[move-burnin, (2*N+1+P):(2*N+P+K)] = unlist(hyper_params_current)
    }
    
  }
  return(chain_matrix)
  
}

loglik_data = function(ssh, rho_max, pop_params, retic_counts, hemat_data, retic_indices,
                       hemat_indices, nhours, drug_regime, time_lag){
  
  pps = initialise_params()
  steady_dist_norm = rep(pps$lambda, pps$T_m )
  steady_dist_retics = rep(pps$lambda, pps$T_retic)
  steady_dist_rbcs = rep(pps$lambda, pps$T_RBC)
  
  theta = list(d=pop_params[['d']], steady_hemat=ssh, max_prod=rho_max,
               hill=pop_params[['hill']], mid_hemat=pop_params[['mid_hemat']], 
               mid_transit=pop_params[['mid_transit']])
  res = sim_patient(theta = theta, initial_dist_rbcs = steady_dist_rbcs, 
                    initial_dist_retics = steady_dist_retics, hemat_0 = ssh, time_lag = time_lag,
                    initial_dist_normobl = steady_dist_norm, drug_regime = drug_regime,  nhours = nhours)
  
  
  model_hemat_counts = res[[6]][hemat_indices]
  model_retic_counts = res[[7]][retic_indices]
  log_lik = sum(-abs(hemat_data - model_hemat_counts), na.rm=T) + sum(-abs(retic_counts - model_retic_counts),na.rm=T)
  
  return(log_lik)
  
}

loglikratio_theta_prop = function(ssh_prop, max_rho_prop, ssh_c, max_rho_c, params){
  myratio =  dnorm(ssh_prop, mean = params[['mu_ssh']], sd = params[['sigma_ssh']], log = T) - 
    dnorm(ssh_c, mean = params[['mu_ssh']], sd = params[['sigma_ssh']], log = T) + 
    dnorm(max_rho_prop, mean = params[['mu_rho']], sd = params[['sigma_rho']], log = T) - 
    dnorm(max_rho_c, mean = params[['mu_rho']], sd = params[['sigma_rho']], log = T)
  return(myratio)
} 
