# Supplementary material for: Modelling primaquine-induced haemolysis in G6PD deficiency
Source: eLife. 2017 Feb 4;6:e23061. doi: 10.7554/eLife.23061 (PMC5330681; doi:10.7554/eLife.23061)
Supplement: Source code 1. — DOI: http://dx.doi.org/10.7554/eLife.23061.015 [file elife-23061-code1.zip › README.txt]

README file for R interface which drives the c code

The model is coded in c in the forwardsim.c file
You will first need to compile it using the following (this will need a c compiler, gcc for example):

R CMD SHLIB forward_sim.c 

This line generates a compiled script ready to be called by the R to c interface. For a windows machine the one to be called is forwardsim.dll, for a Mac machine it is forwardsim.o

The R script `setupmodel.R' needs to be sourced first. This creates the necessary R functions to run the model and look at the results.

The R script `SimpleCodeExamples.R' provides some easy examples of how to run the model for different parameters and settings.

The R script `Analysis of G6PD deficients.R' loads the MCMC samples and shows the posterior model fit
