# Supplementary material for: Modelling primaquine-induced haemolysis in G6PD deficiency
Source: eLife. 2017 Feb 4;6:e23061. doi: 10.7554/eLife.23061 (PMC5330681; doi:10.7554/eLife.23061)
Supplement: Source code 1. — DOI: http://dx.doi.org/10.7554/eLife.23061.015 [file elife-23061-code1.zip › setupmodel.R]

## Load the compiled c code
# One of these has to be commented out:
# Windows machine:

dyn.load("forward_sim.dll")

# Mac machine:
# dyn.load("forward_sim.o")


## This function links up the c code and gives back the results in a digestible form
# 
# Definition of parameters:
#
# theta: vector of parameters which determine the compartmental model (this has to be a named vector
# with the following names: d; steady_hemat; max_prod; mid_transit; mid_hemat; hill
#
# nhours: number of hours to run the model (everything is divided up into hourly blocks)
#
# initial_dist_normobl: age-distribution of normoblasts (very young red blood cells which are in the 
# bone marrow). This is a vector of length 5*24 (number of hours the cell is a normoblast), the i^th
# element of the array represents the number of cells of age i hours
#
# initial_dist_retics: age-distribution of reticulocytes (young and not quite yet mature red blood cells, 
# these are first in the bone marrow then go into circulation)
#
# initial_dist_rbcs: age-distribution of the mature red blood cells in circulation
#
# hemat_0: starting hematocrit. Most often we will assume that this is the steady state hematocrit
#
# time_lag: time that it takes for the primaquine to reach maximum effect (tempering of the killing function)
#
# drug_regime: a vector of length `nhours' containing either 0s or 1s. 1 at i^th element means that the
# drug is present at the i^th hour of simulation. Like this we can simulate daily and weekly drug administration
#
# min_age: Other parameter which defines the killing of red blood cells. This is the youngest age (in days)
# of red blood cell which can be killed by drug
# drug_memory: this is to be used with the time_lag component, says whether primaquine has reached max effect
# or not (if drug_memory=0 then primaquine starts at min_effect, if drug_memory=time_lag, then it starts at 
# max effect). This is useful when using the code iteratively...

sim_patient = function(theta, nhours, initial_dist_normobl, initial_dist_retics, 
                       initial_dist_rbcs, hemat_0, time_lag,
                       drug_regime, min_age = 50, drug_memory = 0){
  
  # Do some standard checks to make sure the inputs are of the right form
  if(sum(sapply(X = theta, FUN = is.na))> 0 ){ stop('can\'t have NA values in theta') }
  if(sum(sapply(X = theta, FUN = is.null))> 0 ){ stop('can\'t have NULL values in theta') }
  
  d               = theta$d; if(is.null(d)){ stop('d is NULL')}
  steady_hemat    = theta$steady_hemat; if(is.null(steady_hemat)){ stop('steady_hemat is NULL')}
  if(steady_hemat < 30) { warnings('very low value for steady hemat....') }
  max_production  = theta$max_prod; if(is.null(max_production)){ stop('max_production is NULL')}
  if(max_production < 2) { stop('max_production has to be at least 2') }
  hill_coef       = theta$hill; if(is.null(hill_coef)){ stop('hill_coef is NULL')}
  mid_hemat       = theta$mid_hemat; if(is.null(mid_hemat)){ stop('mid_hemat is NULL')}
  mid_transit     = theta$mid_transit; if(is.null(mid_transit)){ stop('mid_transit is NULL')}
  
  # The parameters which define the red blood cell life span
  params = initialise_params()
  T_m = params$T_m;             # Number of hours RBC is a normoblast
  T_retic = params$T_retic;     # Number of hours RBC is a reticulocyte
  T_RBC = params$T_RBC;         # Number of hours RBC is a mature erythrocyte
  lambda = params$lambda;       # Number of RBCs produced when at steady state
  
  # Check that the age distribution vectors are of the right length
  if(length(initial_dist_rbcs) != T_RBC){ stop('arg dist_rbcs is not right length')}
  if(length(initial_dist_normobl) != T_m){ stop('arg dist_normobl is not right length')}
  if(length(initial_dist_retics) != T_retic){ stop('arg dist_normobl is not right length')}
  if(length(drug_regime) != nhours){ stop('arg drug_regime is not right length')}
  
  # Vectors which are used to track the percentage of retics and hematocrit at each hour of the simulation
  retic_percent = rep(1,nhours+1)
  hematocrit = c(hemat_0, rep(0, nhours))
  
  # The lysing function used by c code to simulate haemolysis when drug is present
  # If you do it in hourly blocks it runs into computational problems so discretized by day...
  survival = array(1, dim = (T_RBC/24 + 1))
  survival[(min_age+1):(T_RBC/24 + 1)] = (1 - exp((0:(T_RBC/24 - min_age)) - (T_RBC/24 - min_age))^d)^(1/24)
  
  # The order of the parameters is important for the c code
  results = .C("forward_sim", as.integer(nhours), as.integer(initial_dist_normobl), 
               as.integer(initial_dist_retics),
               as.integer(initial_dist_rbcs), as.integer(drug_regime),
               as.double(hematocrit), as.double(retic_percent),
               as.double(survival), as.double(max_production),
               as.double(mid_hemat), as.double(steady_hemat),
               as.double(mid_transit), as.double(hill_coef), 
               as.integer(T_RBC), as.integer(drug_memory), as.integer(time_lag))
  return(results)
}


initialise_params = function(){
  T_m     = 24*5    # number of hours of maturation of normoblasts
  T_RBC   = 120*24;   # Lifespan of an erythrocyte. Simplest model has fixed lifespan 
  T_retic = 4*24;     # Lifespan of a reticulocyte
  lambda  = round(2.56e9/24); # Normal production rate of normoblasts (cells/kg/hour) See note for details
  return(list(T_m = T_m, T_RBC = T_RBC, T_retic=T_retic, lambda=lambda ))
}

# This function is used to simulate an ascending dose. The c code only takes in one value for the parameter
# `d' so you can't simulate the effect of 30mg 1 day and the 45mg the next
# This iteratively runs the code and keeps track of the changing RBC age-distributions
# d_parameters: vector of length ndays with each element corresponding to dose of each day
# Theta: contains other parameters of model
evaluate_dose = function(theta, ndays, d_parameters, time_lag = 24){
  
  if(length(d_parameters) != ndays) { stop('d_parameters needs to be same length as ndays') }
  
  # vector to track hematrocrit over time
  daily_hemat_record = daily_retic_record = array(NA, dim = ndays+1)
  daily_hemat_record[1] = theta$steady_hemat
  # The simulations are done in 24 hour blocks
  nhours = 24; drug_regime = rep(1, nhours)
  pps = initialise_params()
  # Assume a uniform age-distribution for all cells. lambda is number of cells produced per hour at steady state
  dist_norm =   rep(pps$lambda, pps$T_m )
  dist_retics = rep(pps$lambda, pps$T_retic)
  dist_rbcs =   rep(pps$lambda, pps$T_RBC)
  drug_memory = 0  # No drug has been given previously
  
  hemat_0 = theta$steady_hemat # start at steady state hematocrit
  
  for(i in 1:ndays){
    theta$d = d_parameters[i] # drug dose on day i
    res = sim_patient(theta = theta, nhours=nhours, initial_dist_normobl = dist_norm, 
                      initial_dist_retics = dist_retics, initial_dist_rbcs = dist_rbcs, 
                      hemat_0 = hemat_0, drug_regime = drug_regime, 
                      drug_memory = drug_memory, time_lag = time_lag)
    
    # Update the age-distributions of RBCs
    dist_norm = res[[2]]
    dist_retics = res[[3]]
    dist_rbcs = res[[4]]
    hemat_0 = daily_hemat_record[i+1] = res[[6]][nhours]
    daily_retic_record[i+1] = res[[7]][nhours]
    drug_memory = drug_memory + 24;
  }

  return(list(hemat = daily_hemat_record, retic = daily_retic_record))
  
}


## loads and plots the data from Kheng 2015 study
load_bobs_data = function(){
  ### Load the data and process it
  library(foreign)
  library(readstata13)
  par(mfrow=c(2,2),las=1, bty='n')
  database = read.dta13('Kheng2015_data.dta')
  database_def = subset.data.frame(database, status == 2) #only looking at the deficients
  rownames(database_def) = 1:18
  database_norm = subset.data.frame(database, status == 1)
  rownames(database_norm) = 1:57
  
  ## retic count data
  retic_counts_def = as.matrix(database_def[,1167:1178]); 
  #machine_retic_counts_def = retic_counts_def[,c(1,5,8,12)]
  retic_counts_norm = as.matrix(database_norm[,1167:1178])
  #machine_retic_counts_norm = retic_counts_norm[,c(1,5,8,12)]
  plot(NA, NA, xlim = c(0,56), ylim = c(0,10), xaxt='n', yaxt='n', ylab = 'Reticulocytes (%)',
       xlab = 'days', cex.lab=1.5)
  axis(1, c(0,1,2,3,7,14,21,28,35,42,49,56)); axis(2, c(0,2,4,6,8,10))
  for(i in 1:nrow(retic_counts_def)){
    ind <- !is.na(retic_counts_def[i,])
    lines(c(0,1,2,3,7,14,21,28,35,42,49,56)[ind], retic_counts_def[i,ind], 
          lty=3, col=i+2)
  }
  points( c(0,1,2,3,7,14,21,28,35,42,49,56), apply(retic_counts_def,2,median,na.rm=T), 
          col='black', type='l', lwd=2)
  
  plot(NA, NA, xlim = c(0,56), ylim = c(0,10), xaxt='n', yaxt='n', ylab = 'Reticulocytes (%)',
       xlab = 'days', cex.lab=1.5)
  axis(1, c(0,1,2,3,7,14,21,28,35,42,49,56)); axis(2, c(0,2,4,6,8,10))
  for(i in 1:nrow(retic_counts_norm)){
    ind <- !is.na(retic_counts_norm[i,])
    lines(c(0,1,2,3,7,14,21,28,35,42,49,56)[ind], retic_counts_norm[i,ind], 
          lty=3, col=i+1)
  }
  
  points( c(0,1,2,3,7,14,21,28,35,42,49,56), apply(retic_counts_norm,2,median,na.rm=T), 
          col='black', type='l', lwd=2)
  
  ## hemoglobin
  hemoglobin_levels_def = as.matrix(database_def[,7:18]); 
 # hemoglobin_levels_def = hemoglobin_levels_def[-15,]
  hemoglobin_levels_norm = as.matrix(database_norm[,7:18]); 
  
  ## impute the missing values in the hemoglobin matrix
  hemoglobin_levels_def[2,8] = 45/3; hemoglobin_levels_def[9,8] = 40/3
  
  # plot the data
  matplot(c(0,1,2,3,7,14,21,28,35,42,49,56), t(hemoglobin_levels_def), xaxt='n',yaxt="n",bty="n",
          xlab = 'days', ylab = 'haemoglobin (g/dL)', type='l', lty = 3,cex.lab=1.5)
  axis(1, c(0,1,2,3,7,14,21,28,35,42,49,56))
  axis(2, c(7.5,12,16))
  points(c(0,1,2,3,7,14,21,28,35,42,49,56), apply(hemoglobin_levels_def,2,median, na.rm=T), 
         col='black', type='l', lwd=2)
  
  matplot(c(0,1,2,3,7,14,21,28,35,42,49,56), t(hemoglobin_levels_norm), xaxt='n',yaxt="n",bty="n",
          xlab = 'days', ylab = 'haemoglobin (g/dL)', type='l', lty = 3,cex.lab=1.5)
  axis(1, c(0,1,2,3,7,14,21,28,35,42,49,56))
  axis(2, c(8,12,16))
  points(c(0,1,2,3,7,14,21,28,35,42,49,56), apply(hemoglobin_levels_norm,2,median, na.rm=T), 
         col='black', type='l', lwd=2)
  
  return(list(hemat_data_def = 3*hemoglobin_levels_def, 
              retic_counts_def = retic_counts_def,
              hemat_data_norm = 3*hemoglobin_levels_norm , 
              retic_counts_norm = retic_counts_norm))
  
}
